# Supplementary material for: Lanthanide MOF-based luminescent sensor arrays for the detection of castration-resistant prostate cancer curing drugs and biomarkers
Source: Chem Sci. 2024 Mar 26;15(17):6488–99. doi: 10.1039/d3sc06899d (PMC11062119; doi:10.1039/d3sc06899d)
Supplement: SC-015-D3SC06899D-s002 [file SC-015-D3SC06899D-s002.cif]

# Electronic Supplementary Material (ESI) for Chemical Science.
# This journal is © The Royal Society of Chemistry 2024

####################################################################### 
# 
# This file contains crystal structure data downloaded from the 
# Cambridge Structural Database (CSD) hosted by the Cambridge 
# Crystallographic Data Centre (CCDC).
# 
# Full information about CCDC data access policies and citation 
# guidelines are available at http://www.ccdc.cam.ac.uk/access/V1 
# 
# Audit and citation data items may have been added by the CCDC. 
# Please retain this information to preserve the provenance of 
# this file and to allow appropriate attribution of the data. 
# 
#######################################################################

data_n200629b
_database_code_depnum_ccdc_archive 'CCDC 2213805'
loop_
_audit_author_name
_audit_author_address
'Bin Ding'
;tianjin normal university
China
;
_audit_update_record             
;
2022-10-18 deposited with the CCDC.	2024-03-26 downloaded from the CCDC.
;

_audit_creation_method           SHELXL-2013
_chemical_name_systematic        
; 
 ? 
;
_chemical_name_common            ?
_chemical_melting_point          ?
_chemical_formula_moiety         ?
_chemical_formula_sum            'C48.75 H32.25 N9.25 O14 Tb2'
_chemical_formula_weight         1289.43

loop_
_atom_type_symbol
_atom_type_description
_atom_type_scat_dispersion_real
_atom_type_scat_dispersion_imag
_atom_type_scat_source
C C 0.0033 0.0016 'International Tables Vol C Tables 4.2.6.8 and 6.1.1.4'
H H 0.0000 0.0000 'International Tables Vol C Tables 4.2.6.8 and 6.1.1.4'
N N 0.0061 0.0033 'International Tables Vol C Tables 4.2.6.8 and 6.1.1.4'
O O 0.0106 0.0060 'International Tables Vol C Tables 4.2.6.8 and 6.1.1.4'
Tb Tb -0.1723 4.1537 'International Tables Vol C Tables 4.2.6.8 and 6.1.1.4'

_space_group_crystal_system      monoclinic
_space_group_IT_number           15
_space_group_name_H-M_alt        'C 2/c'
_space_group_name_Hall           '-C 2yc'

_shelx_space_group_comment       
; 
The symmetry employed for this shelxl refinement is uniquely defined 
by the following loop, which should always be used as a source of 
symmetry information in preference to the above space-group names. 
They are only intended as comments. 
;

loop_
_space_group_symop_operation_xyz
'x, y, z'
'-x, y, -z+1/2'
'x+1/2, y+1/2, z'
'-x+1/2, y+1/2, -z+1/2'
'-x, -y, -z'
'x, -y, z-1/2'
'-x+1/2, -y+1/2, -z'
'x+1/2, -y+1/2, z-1/2'

_cell_length_a                   22.681(5)
_cell_length_b                   13.694(3)
_cell_length_c                   35.586(7)
_cell_angle_alpha                90
_cell_angle_beta                 101.482(4)
_cell_angle_gamma                90
_cell_volume                     10832(4)
_cell_formula_units_Z            8
_cell_measurement_temperature    296(2)
_cell_measurement_reflns_used    9973
_cell_measurement_theta_min      2.34
_cell_measurement_theta_max      28.27

_exptl_crystal_description       BLOCK
_exptl_crystal_colour            COLOURLESS
_exptl_crystal_density_meas      NONE
_exptl_crystal_density_method    ?
_exptl_crystal_density_diffrn    1.581
_exptl_crystal_F_000             5052
_exptl_transmission_factor_min   0.592
_exptl_transmission_factor_max   0.646
_exptl_crystal_size_max          0.220
_exptl_crystal_size_mid          0.210
_exptl_crystal_size_min          0.180
_exptl_absorpt_coefficient_mu    2.660
_shelx_estimated_absorpt_T_min   0.592
_shelx_estimated_absorpt_T_max   0.646
_exptl_absorpt_correction_type   MULTI-SCAN
_exptl_absorpt_correction_T_min  ?
_exptl_absorpt_correction_T_max  ?
_exptl_absorpt_process_details   SADABS

_exptl_special_details           
; 
 ? 
;

_diffrn_ambient_temperature      296(2)
_diffrn_radiation_wavelength     0.71073
_diffrn_radiation_type           MoK\a
_diffrn_source                   ?
_diffrn_measurement_device_type  'CCD area detector'
_diffrn_measurement_method       'phi and omega scans'
_diffrn_detector_area_resol_mean ?
_diffrn_reflns_number            26591
_diffrn_reflns_av_unetI/netI     0.0951
_diffrn_reflns_av_R_equivalents  0.0775
_diffrn_reflns_limit_h_min       -27
_diffrn_reflns_limit_h_max       28
_diffrn_reflns_limit_k_min       -14
_diffrn_reflns_limit_k_max       17
_diffrn_reflns_limit_l_min       -44
_diffrn_reflns_limit_l_max       37
_diffrn_reflns_theta_min         1.747
_diffrn_reflns_theta_max         26.500
_diffrn_reflns_theta_full        25.242
_diffrn_measured_fraction_theta_max 0.968
_diffrn_measured_fraction_theta_full 0.979
_diffrn_reflns_Laue_measured_fraction_max 0.968
_diffrn_reflns_Laue_measured_fraction_full 0.979
_diffrn_reflns_point_group_measured_fraction_max 0.968
_diffrn_reflns_point_group_measured_fraction_full 0.979
_reflns_number_total             10884
_reflns_number_gt                9612
_reflns_threshold_expression     'I > 2\s(I)'
_reflns_Friedel_coverage         0.000
_reflns_Friedel_fraction_max     .
_reflns_Friedel_fraction_full    .

_reflns_special_details          
; 
 Reflections were merged by SHELXL according to the crystal 
 class for the calculation of statistics and refinement. 
  
 _reflns_Friedel_fraction is defined as the number of unique 
 Friedel pairs measured divided by the number that would be 
 possible theoretically, ignoring centric projections and 
 systematic absences. 
;

_computing_data_collection       'Bruker SMART'
_computing_cell_refinement       'Bruker SMART'
_computing_data_reduction        'Bruker SAINT'
_computing_structure_solution    'Bruker SHELXTL'
_computing_structure_refinement  'SHELXL-2013 (Sheldrick, 2013)'
_computing_molecular_graphics    'Bruker SHELXTL'
_computing_publication_material  'Bruker SHELXTL'

_refine_special_details          
; 
 ? 
;
_refine_ls_structure_factor_coef Fsqd
_refine_ls_matrix_type           full
_refine_ls_weighting_scheme      calc
_refine_ls_weighting_details     
; 
 w=1/[\s^2^(Fo^2^)+(0.1570P)^2^+1921.6084P] 
 where P=(Fo^2^+2Fc^2^)/3 
;
_atom_sites_solution_primary     ?
_atom_sites_solution_secondary   ?
_atom_sites_solution_hydrogens   mixed
_refine_ls_hydrogen_treatment    constr
_refine_ls_extinction_method     SHELXL
_refine_ls_extinction_coef       0.00114(11)
_refine_ls_extinction_expression Fc^*^=kFc[1+0.001xFc^2^\l^3^/sin(2\q)]^-1/4^
_refine_ls_number_reflns         10884
_refine_ls_number_parameters     698
_refine_ls_number_restraints     70
_refine_ls_R_factor_all          0.1329
_refine_ls_R_factor_gt           0.1254
_refine_ls_wR_factor_ref         0.3392
_refine_ls_wR_factor_gt          0.3347
_refine_ls_goodness_of_fit_ref   1.005
_refine_ls_restrained_S_all      1.002
_refine_ls_shift/su_max          0.000
_refine_ls_shift/su_mean         0.000


loop_
_platon_squeeze_void_nr
_platon_squeeze_void_average_x
_platon_squeeze_void_average_y
_platon_squeeze_void_average_z
_platon_squeeze_void_volume
_platon_squeeze_void_count_electrons
1 1.000 0.049 0.250 220.5 100.4
2 0.500 0.026 0.250 21.4 6.4
3 1.000 -0.049 0.750 220.6 91.0
4 0.500 -0.026 0.750 21.5 4.6
5 0.250 0.250 0.000 116.6 37.2
6 0.750 0.250 0.500 116.6 37.1
7 0.500 0.451 0.750 220.6 91.0
8 0.500 0.549 0.250 220.5 100.3
9 0.000 0.474 0.750 21.5 4.6
10 0.000 0.526 0.250 21.4 6.4
11 0.750 0.750 0.000 116.6 37.2
12 0.250 0.750 0.500 116.6 37.1
_platon_squeeze_details          
; The unit cell contains 56 water molecules 
which have been treated as a diffuse contribution to 
the overall scattering without specific atom positions by SQUEEZE/PLATON. 
;


loop_
_atom_site_label
_atom_site_type_symbol
_atom_site_fract_x
_atom_site_fract_y
_atom_site_fract_z
_atom_site_U_iso_or_equiv
_atom_site_adp_type
_atom_site_occupancy
_atom_site_site_symmetry_order
_atom_site_calc_flag
_atom_site_refinement_flags_posn
_atom_site_refinement_flags_adp
_atom_site_refinement_flags_occupancy
_atom_site_disorder_assembly
_atom_site_disorder_group
Tb1 Tb 0.17046(4) 0.72026(6) 0.25858(2) 0.0190(3) Uani 1 1 d . . . . .
Tb2 Tb -0.22599(4) 0.48865(6) 0.17438(2) 0.0191(3) Uani 1 1 d D . . . .
N10 N -0.043(2) 0.338(4) 0.1798(5) 0.052(5) Uani 0.25 1 d D U P A 1
O14 O -0.1338(18) 0.398(5) 0.1782(7) 0.052(5) Uani 0.25 1 d D U P A 1
C49 C -0.080(2) 0.408(4) 0.1778(5) 0.052(5) Uani 0.25 1 d D U P A 1
H49 H -0.0658 0.4715 0.1759 0.062 Uiso 0.25 1 calc R U P A 1
C50 C 0.020(2) 0.367(6) 0.1788(11) 0.052(6) Uani 0.25 1 d D U P A 1
H50A H 0.0230 0.4376 0.1789 0.078 Uiso 0.25 1 d R U P A 1
H50B H 0.0379 0.3407 0.1585 0.078 Uiso 0.25 1 d R U P A 1
H50C H 0.0407 0.3416 0.2032 0.078 Uiso 0.25 1 d R U P A 1
C51 C -0.055(4) 0.232(4) 0.1829(13) 0.053(5) Uani 0.25 1 d D U P A 1
H51A H -0.0735 0.2058 0.2028 0.079 Uiso 0.25 1 d R U P A 1
H51B H -0.0191 0.1953 0.1816 0.079 Uiso 0.25 1 d R U P A 1
H51C H -0.0823 0.2286 0.1586 0.079 Uiso 0.25 1 d R U P A 1
O14' O -0.1322(7) 0.4135(19) 0.1685(7) 0.052(5) Uani 0.75 1 d D . P A 2
H14A H -0.1330 0.3460 0.1766 0.078 Uiso 0.75 1 d R U P A 2
H14B H -0.0989 0.4468 0.1844 0.078 Uiso 0.75 1 d R U P A 2
O1 O 0.1491(7) 0.5764(10) 0.2238(4) 0.036(3) Uani 1 1 d . . . . .
O2 O 0.1934(6) 0.4579(10) 0.2611(4) 0.036(3) Uani 1 1 d . . . . .
O3 O 0.2434(6) 0.1485(8) 0.2018(4) 0.026(3) Uani 1 1 d . . . . .
O4 O 0.2040(6) 0.1181(9) 0.1417(4) 0.030(3) Uani 1 1 d . . . . .
O5 O 0.1204(6) 0.7811(11) 0.1939(4) 0.035(3) Uani 1 1 d . . . . .
O6 O 0.0665(6) 0.7352(11) 0.2369(4) 0.032(3) Uani 1 1 d . . . . .
O7 O -0.1736(7) 0.5899(12) 0.1322(4) 0.039(3) Uani 1 1 d . . . . .
O8 O -0.1413(5) 0.6103(9) 0.1941(4) 0.023(2) Uani 1 1 d . . . . .
O9 O 0.1752(8) 0.8108(10) 0.3181(4) 0.043(4) Uani 1 1 d . . . . .
O10 O 0.1789(10) 0.8939(12) 0.2665(4) 0.055(5) Uani 1 1 d . . . . .
O11 O 0.2557(6) 1.2355(9) 0.2762(3) 0.028(3) Uani 1 1 d . . . . .
O12 O 0.2414(8) 1.3213(10) 0.3266(3) 0.036(3) Uani 1 1 d . . . . .
O13 O -0.3248(8) 0.4609(12) 0.1857(6) 0.053(4) Uani 1 1 d . . . . .
H13A H -0.3344 0.3920 0.1833 0.080 Uiso 1 1 d R U . . .
H13B H -0.3533 0.4974 0.1673 0.080 Uiso 1 1 d R U . . .
N1 N 0.0795(15) 0.553(2) -0.0282(7) 0.077(8) Uani 1 1 d . . . . .
N2 N 0.078(2) 0.645(3) -0.0381(9) 0.14(2) Uani 1 1 d . . . . .
N3 N 0.056(4) 0.565(4) -0.0889(13) 0.26(4) Uani 1 1 d . . . . .
N4 N -0.0364(12) 0.8950(18) -0.0479(6) 0.058(6) Uani 1 1 d . . . . .
N5 N -0.0853(14) 0.907(3) -0.0722(8) 0.088(10) Uani 1 1 d . . . . .
N6 N -0.0094(18) 0.948(3) -0.0996(8) 0.104(12) Uani 1 1 d . . . . .
N7 N 0.2110(8) 1.0899(15) 0.5440(4) 0.036(4) Uani 1 1 d . . . . .
N8 N 0.1714(8) 1.1473(18) 0.5590(5) 0.049(5) Uani 1 1 d . . . . .
N9 N 0.2315(7) 1.0701(10) 0.6064(4) 0.024(3) Uani 1 1 d . . . . .
C1 C 0.1690(8) 0.4907(12) 0.2302(5) 0.024(4) Uani 1 1 d . . . . .
C2 C 0.1614(8) 0.4245(14) 0.1947(5) 0.025(4) Uani 1 1 d . . . . .
C3 C 0.1395(8) 0.4663(12) 0.1578(4) 0.022(4) Uani 1 1 d . . . . .
H3 H 0.1271 0.5311 0.1551 0.026 Uiso 1 1 calc R U . . .
C4 C 0.1373(9) 0.4052(15) 0.1255(5) 0.033(5) Uani 1 1 d . . . . .
C5 C 0.1578(11) 0.3104(14) 0.1305(5) 0.037(5) Uani 1 1 d . . . . .
H5 H 0.1568 0.2710 0.1091 0.044 Uiso 1 1 calc R U . . .
C6 C 0.1799(8) 0.2723(13) 0.1669(5) 0.026(4) Uani 1 1 d . . . . .
C7 C 0.1819(8) 0.3310(13) 0.1993(5) 0.024(4) Uani 1 1 d . . . . .
H7 H 0.1971 0.3064 0.2237 0.029 Uiso 1 1 calc R U . . .
C8 C 0.2093(8) 0.1748(13) 0.1694(6) 0.026(4) Uani 1 1 d . . . . .
C9 C 0.1175(14) 0.4486(15) 0.0860(6) 0.053(7) Uani 1 1 d . . . . .
C10 C 0.1247(13) 0.5463(18) 0.0780(7) 0.051(6) Uani 1 1 d . . . . .
H10 H 0.1378 0.5898 0.0980 0.062 Uiso 1 1 calc R U . . .
C11 C 0.1122(15) 0.582(2) 0.0387(8) 0.067(9) Uani 1 1 d . . . . .
H11 H 0.1185 0.6469 0.0334 0.081 Uiso 1 1 calc R U . . .
C12 C 0.0921(14) 0.520(2) 0.0111(6) 0.056(7) Uani 1 1 d . . . . .
C13 C 0.0814(18) 0.419(2) 0.0181(8) 0.076(11) Uani 1 1 d . . . . .
H13C H 0.0681 0.3751 -0.0018 0.092 Uiso 1 1 calc R U . . .
C14 C 0.0921(17) 0.3895(18) 0.0566(7) 0.067(10) Uani 1 1 d . . . . .
H14 H 0.0814 0.3265 0.0622 0.081 Uiso 1 1 calc R U . . .
C15 C 0.058(5) 0.502(3) -0.0589(13) 0.22(5) Uani 1 1 d . . . . .
H15 H 0.0462 0.4369 -0.0601 0.268 Uiso 1 1 calc R U . . .
C16 C 0.065(3) 0.662(5) -0.0739(17) 0.133(18) Uani 1 1 d . U . . .
H16 H 0.0617 0.7218 -0.0868 0.160 Uiso 1 1 calc R U . . .
C17 C 0.0712(9) 0.7557(13) 0.2025(5) 0.028(4) Uani 1 1 d . . . . .
C18 C 0.0147(9) 0.7460(16) 0.1714(5) 0.031(4) Uani 1 1 d . . . . .
C19 C -0.0387(8) 0.6915(12) 0.1744(5) 0.021(3) Uani 1 1 d . U . . .
H19 H -0.0373 0.6585 0.1974 0.025 Uiso 1 1 calc R U . . .
C20 C -0.0835(9) 0.6834(14) 0.1519(5) 0.029(4) Uani 1 1 d . U . . .
C21 C -0.0850(9) 0.7164(14) 0.1133(5) 0.031(4) Uani 1 1 d . . . . .
H21 H -0.1189 0.7059 0.0942 0.037 Uiso 1 1 calc R U . . .
C22 C -0.0355(9) 0.7639(16) 0.1053(6) 0.034(4) Uani 1 1 d . . . . .
C23 C 0.0142(9) 0.7794(17) 0.1342(6) 0.037(5) Uani 1 1 d . . . . .
H23 H 0.0475 0.8123 0.1289 0.044 Uiso 1 1 calc R U . . .
C24 C -0.1370(8) 0.6265(12) 0.1586(5) 0.021(3) Uani 1 1 d . . . . .
C25 C -0.0346(10) 0.7991(18) 0.0656(6) 0.040(5) Uani 1 1 d . . . . .
C26 C -0.0896(12) 0.832(2) 0.0423(8) 0.057(7) Uani 1 1 d . . . . .
H26 H -0.1252 0.8317 0.0515 0.069 Uiso 1 1 calc R U . . .
C27 C -0.0884(14) 0.865(3) 0.0041(10) 0.073(9) Uani 1 1 d . . . . .
H27 H -0.1237 0.8856 -0.0121 0.088 Uiso 1 1 calc R U . . .
C28 C -0.0358(12) 0.866(2) -0.0081(7) 0.051(6) Uani 1 1 d . . . . .
C29 C 0.0172(13) 0.840(3) 0.0147(7) 0.062(8) Uani 1 1 d . . . . .
H29 H 0.0531 0.8451 0.0059 0.074 Uiso 1 1 calc R U . . .
C30 C 0.0171(14) 0.806(2) 0.0511(7) 0.061(8) Uani 1 1 d . . . . .
H30 H 0.0534 0.7874 0.0664 0.074 Uiso 1 1 calc R U . . .
C31 C 0.013(2) 0.925(3) -0.0611(10) 0.101(15) Uani 1 1 d . . . . .
H31 H 0.0523 0.9285 -0.0477 0.121 Uiso 1 1 calc R U . . .
C32 C -0.0677(16) 0.940(4) -0.1025(9) 0.108(18) Uani 1 1 d . . . . .
H32 H -0.0948 0.9566 -0.1248 0.130 Uiso 1 1 calc R U . . .
C33 C 0.1808(9) 0.8927(14) 0.3004(5) 0.029(4) Uani 1 1 d . . . . .
C34 C 0.1943(8) 0.9797(12) 0.3237(5) 0.020(3) Uani 1 1 d . U . . .
C35 C 0.1933(11) 0.9824(13) 0.3633(5) 0.033(5) Uani 1 1 d . . . . .
H35 H 0.1819 0.9274 0.3754 0.040 Uiso 1 1 calc R U . . .
C36 C 0.2099(10) 1.0702(14) 0.3845(5) 0.034(4) Uani 1 1 d . . . . .
C37 C 0.2241(10) 1.1523(14) 0.3662(5) 0.030(4) Uani 1 1 d . . . . .
H37 H 0.2332 1.2102 0.3798 0.036 Uiso 1 1 calc R U . . .
C38 C 0.2251(11) 1.1489(14) 0.3269(5) 0.035(5) Uani 1 1 d . . . . .
C39 C 0.2101(6) 1.0683(11) 0.3062(4) 0.012(3) Uani 1 1 d . U . . .
H39 H 0.2098 1.0692 0.2801 0.015 Uiso 1 1 calc R U . . .
C40 C 0.2427(8) 1.2432(13) 0.3087(5) 0.021(3) Uani 1 1 d . . . . .
C41 C 0.2069(11) 1.0717(15) 0.4258(6) 0.040(5) Uani 1 1 d . . . . .
C42 C 0.1883(16) 1.1548(19) 0.4422(7) 0.063(9) Uani 1 1 d . . . . .
H42 H 0.1750 1.2083 0.4267 0.076 Uiso 1 1 calc R U . . .
C43 C 0.1889(13) 1.1606(14) 0.4810(6) 0.046(6) Uani 1 1 d . . . . .
H43 H 0.1754 1.2167 0.4914 0.056 Uiso 1 1 calc R U . . .
C44 C 0.2102(10) 1.0807(17) 0.5048(5) 0.037(5) Uani 1 1 d . . . . .
C45 C 0.2290(16) 1.003(2) 0.4898(7) 0.065(8) Uani 1 1 d . . . . .
H45 H 0.2417 0.9507 0.5059 0.078 Uiso 1 1 calc R U . . .
C46 C 0.2315(14) 0.9939(16) 0.4507(6) 0.050(6) Uani 1 1 d . . . . .
H46 H 0.2485 0.9392 0.4416 0.060 Uiso 1 1 calc R U . . .
C47 C 0.1840(11) 1.131(2) 0.5951(7) 0.051(6) Uani 1 1 d . . . . .
H47 H 0.1623 1.1578 0.6121 0.062 Uiso 1 1 calc R U . . .
C48 C 0.2465(11) 1.0436(18) 0.5733(5) 0.041(5) Uani 1 1 d . . . . .
H48 H 0.2769 0.9998 0.5710 0.049 Uiso 1 1 calc R U . . .

loop_
_atom_site_aniso_label
_atom_site_aniso_U_11
_atom_site_aniso_U_22
_atom_site_aniso_U_33
_atom_site_aniso_U_23
_atom_site_aniso_U_13
_atom_site_aniso_U_12
Tb1 0.0263(5) 0.0136(4) 0.0150(4) -0.0003(3) -0.0012(3) 0.0005(3)
Tb2 0.0274(5) 0.0119(4) 0.0164(4) -0.0004(3) 0.0005(3) 0.0003(3)
N10 0.052(6) 0.051(7) 0.053(7) -0.003(5) 0.012(5) -0.001(5)
O14 0.052(6) 0.051(7) 0.053(7) -0.004(5) 0.013(5) -0.001(5)
C49 0.052(6) 0.051(7) 0.053(7) -0.003(5) 0.013(5) -0.001(5)
C50 0.052(8) 0.051(8) 0.053(8) -0.003(6) 0.012(6) -0.001(6)
C51 0.053(6) 0.052(6) 0.053(6) -0.001(4) 0.011(4) 0.000(4)
O14' 0.052(6) 0.051(7) 0.053(7) -0.004(5) 0.013(5) -0.001(5)
O1 0.050(9) 0.021(7) 0.032(7) -0.004(5) -0.002(6) -0.001(6)
O2 0.035(7) 0.033(7) 0.028(7) -0.008(6) -0.020(6) 0.008(6)
O3 0.031(7) 0.012(5) 0.030(7) 0.004(5) -0.006(5) 0.012(5)
O4 0.045(8) 0.016(6) 0.025(6) -0.004(5) -0.006(6) 0.016(6)
O5 0.024(7) 0.047(9) 0.030(7) 0.012(6) -0.002(5) -0.008(6)
O6 0.027(7) 0.044(8) 0.025(6) 0.003(6) 0.001(5) 0.002(6)
O7 0.040(8) 0.045(9) 0.033(7) -0.001(6) 0.007(6) -0.012(7)
O8 0.023(6) 0.017(6) 0.031(6) -0.001(5) 0.011(5) -0.002(5)
O9 0.076(12) 0.020(7) 0.032(7) -0.001(6) 0.012(7) -0.019(7)
O10 0.103(15) 0.035(9) 0.021(7) -0.010(6) -0.003(8) -0.027(9)
O11 0.045(8) 0.017(6) 0.021(6) 0.001(5) 0.006(5) 0.000(6)
O12 0.071(10) 0.020(6) 0.013(6) 0.003(5) -0.001(6) -0.005(7)
O13 0.042(9) 0.035(9) 0.086(13) -0.002(8) 0.021(9) -0.012(7)
N1 0.12(2) 0.073(17) 0.034(11) 0.011(12) -0.004(13) 0.017(17)
N2 0.25(5) 0.11(3) 0.045(16) 0.042(18) -0.02(2) -0.06(3)
N3 0.57(14) 0.16(5) 0.08(3) 0.05(3) 0.15(5) 0.05(7)
N4 0.073(16) 0.068(15) 0.034(10) 0.010(10) 0.010(10) -0.012(12)
N5 0.08(2) 0.12(3) 0.048(14) -0.005(15) -0.007(14) -0.042(19)
N6 0.12(3) 0.14(3) 0.046(15) 0.018(18) 0.000(16) -0.03(2)
N7 0.040(10) 0.054(11) 0.014(7) -0.004(7) 0.006(7) 0.004(9)
N8 0.029(9) 0.081(16) 0.034(10) 0.008(10) -0.004(8) 0.021(10)
N9 0.039(9) 0.016(7) 0.010(6) -0.001(5) -0.007(6) 0.000(6)
C1 0.021(8) 0.018(8) 0.030(9) -0.014(7) 0.000(7) -0.012(7)
C2 0.024(9) 0.035(10) 0.013(7) -0.010(7) -0.005(6) 0.009(8)
C3 0.028(9) 0.019(8) 0.014(7) -0.008(6) -0.008(6) 0.014(7)
C4 0.042(11) 0.033(10) 0.014(8) 0.001(7) -0.018(7) 0.023(9)
C5 0.065(15) 0.020(9) 0.019(9) -0.001(7) -0.011(9) 0.011(9)
C6 0.027(9) 0.019(8) 0.025(9) 0.001(7) -0.012(7) 0.002(7)
C7 0.022(8) 0.028(9) 0.018(8) -0.007(7) -0.010(6) 0.004(7)
C8 0.027(9) 0.016(8) 0.036(10) 0.002(7) 0.004(8) 0.013(7)
C9 0.10(2) 0.022(10) 0.025(10) 0.004(8) -0.022(11) 0.019(12)
C10 0.076(18) 0.039(13) 0.037(12) 0.004(10) 0.006(12) 0.018(13)
C11 0.09(2) 0.040(14) 0.057(16) 0.015(12) -0.013(15) -0.022(15)
C12 0.08(2) 0.061(16) 0.023(11) 0.000(10) 0.006(11) 0.009(15)
C13 0.13(3) 0.042(15) 0.040(14) 0.004(11) -0.026(16) 0.001(17)
C14 0.13(3) 0.030(12) 0.025(11) -0.001(9) -0.018(14) 0.004(15)
C15 0.55(16) 0.06(3) 0.06(3) 0.01(2) 0.06(5) -0.01(5)
C16 0.133(18) 0.133(18) 0.133(18) 0.000(2) 0.026(4) 0.000(2)
C17 0.037(10) 0.019(8) 0.023(9) 0.004(7) -0.006(7) 0.009(8)
C18 0.028(9) 0.045(12) 0.018(8) 0.000(8) -0.002(7) 0.011(9)
C19 0.021(4) 0.020(4) 0.023(4) 0.002(2) 0.006(2) 0.001(2)
C20 0.029(4) 0.028(4) 0.029(4) 0.000(2) 0.007(2) 0.000(2)
C21 0.030(10) 0.032(10) 0.028(9) 0.016(8) 0.001(8) -0.009(8)
C22 0.033(10) 0.038(11) 0.031(10) 0.006(8) 0.010(8) -0.003(9)
C23 0.028(10) 0.047(12) 0.036(11) 0.018(9) 0.007(8) 0.006(9)
C24 0.023(8) 0.016(8) 0.024(8) 0.008(6) 0.003(7) -0.002(7)
C25 0.041(12) 0.050(13) 0.030(10) 0.003(9) 0.008(9) -0.009(10)
C26 0.045(14) 0.08(2) 0.047(14) 0.023(13) 0.007(11) -0.001(14)
C27 0.052(17) 0.09(2) 0.08(2) 0.031(18) -0.001(15) -0.001(16)
C28 0.056(15) 0.066(17) 0.032(11) 0.016(11) 0.013(11) 0.002(13)
C29 0.048(15) 0.10(2) 0.040(13) 0.016(14) 0.011(11) -0.027(15)
C30 0.069(18) 0.075(19) 0.034(12) 0.019(12) -0.005(12) -0.010(15)
C31 0.14(4) 0.13(4) 0.057(19) 0.00(2) 0.06(2) -0.04(3)
C32 0.06(2) 0.22(6) 0.046(17) 0.04(2) -0.005(14) -0.02(3)
C33 0.036(10) 0.032(10) 0.016(8) -0.013(7) -0.002(7) -0.003(8)
C34 0.021(4) 0.019(4) 0.021(4) 0.001(2) 0.004(2) 0.000(2)
C35 0.066(14) 0.017(8) 0.019(8) -0.002(7) 0.013(9) 0.014(9)
C36 0.053(13) 0.024(9) 0.023(9) 0.001(7) 0.006(8) -0.006(9)
C37 0.047(12) 0.019(8) 0.024(9) -0.003(7) 0.005(8) -0.007(8)
C38 0.069(15) 0.017(9) 0.022(9) 0.004(7) 0.012(9) -0.014(9)
C39 0.013(3) 0.013(3) 0.010(3) -0.0007(19) -0.0001(19) -0.0005(19)
C40 0.024(8) 0.020(8) 0.020(8) -0.001(6) 0.005(6) 0.007(7)
C41 0.058(14) 0.028(10) 0.031(10) -0.002(8) 0.003(9) -0.014(10)
C42 0.12(3) 0.035(12) 0.027(11) 0.008(9) 0.003(13) 0.018(15)
C43 0.09(2) 0.015(9) 0.033(11) 0.001(8) 0.017(11) 0.015(11)
C44 0.049(12) 0.044(12) 0.015(8) 0.001(8) 0.003(8) -0.014(10)
C45 0.10(2) 0.066(18) 0.025(11) 0.002(11) 0.013(13) 0.007(17)
C46 0.10(2) 0.021(10) 0.033(11) 0.000(8) 0.012(12) -0.001(11)
C47 0.037(12) 0.079(19) 0.038(12) -0.005(12) 0.007(10) 0.012(13)
C48 0.057(14) 0.046(12) 0.019(9) 0.010(8) 0.007(9) 0.012(11)

_geom_special_details            
; 
 All esds (except the esd in the dihedral angle between two l.s. planes) 
 are estimated using the full covariance matrix.  The cell esds are taken 
 into account individually in the estimation of esds in distances, angles 
 and torsion angles; correlations between esds in cell parameters are only 
 used when they are defined by crystal symmetry.  An approximate (isotropic) 
 treatment of cell esds is used for estimating esds involving l.s. planes. 
;

loop_
_geom_bond_atom_site_label_1
_geom_bond_atom_site_label_2
_geom_bond_distance
_geom_bond_site_symmetry_2
_geom_bond_publ_flag
Tb1 O11 2.283(14) 4_545 ?
Tb1 O1 2.326(13) . ?
Tb1 O6 2.340(13) . ?
Tb1 O3 2.381(13) 4 ?
Tb1 O10 2.398(16) . ?
Tb1 O9 2.439(14) . ?
Tb1 O8 2.445(12) 2 ?
Tb1 O5 2.500(13) . ?
Tb1 C17 2.737(18) . ?
Tb1 C33 2.776(18) . ?
Tb1 Tb2 4.0176(12) 2 ?
Tb2 O2 2.306(13) 2 ?
Tb2 O12 2.317(14) 2_545 ?
Tb2 O13 2.386(16) . ?
Tb2 O14' 2.409(10) . ?
Tb2 O14 2.411(10) . ?
Tb2 O4 2.506(12) 3_455 ?
Tb2 O7 2.508(15) . ?
Tb2 O8 2.534(12) . ?
Tb2 O3 2.549(12) 3_455 ?
Tb2 N9 2.549(13) 8_465 ?
Tb2 C24 2.900(16) . ?
Tb2 C8 2.930(16) 3_455 ?
N10 C49 1.279(10) . ?
N10 C50 1.480(10) . ?
N10 C51 1.481(10) . ?
O14 C49 1.229(10) . ?
C49 H49 0.9300 . ?
C50 H50A 0.9686 . ?
C50 H50B 0.9675 . ?
C50 H50C 0.9647 . ?
C51 H51A 0.9674 . ?
C51 H51B 0.9637 . ?
C51 H51C 0.9631 . ?
O14' H14A 0.9685 . ?
O14' H14B 0.9626 . ?
O1 C1 1.26(2) . ?
O2 C1 1.22(2) . ?
O2 Tb2 2.306(13) 2 ?
O3 C8 1.30(2) . ?
O3 Tb1 2.381(13) 4_545 ?
O3 Tb2 2.549(12) 3_545 ?
O4 C8 1.24(2) . ?
O4 Tb2 2.506(12) 3_545 ?
O5 C17 1.26(3) . ?
O6 C17 1.28(2) . ?
O7 C24 1.23(2) . ?
O8 C24 1.31(2) . ?
O8 Tb1 2.445(12) 2 ?
O9 C33 1.30(2) . ?
O10 C33 1.20(2) . ?
O11 C40 1.25(2) . ?
O11 Tb1 2.283(13) 4 ?
O12 C40 1.25(2) . ?
O12 Tb2 2.317(13) 2_565 ?
O13 H13A 0.9682 . ?
O13 H13B 0.9636 . ?
N1 N2 1.30(5) . ?
N1 C15 1.31(6) . ?
N1 C12 1.44(3) . ?
N2 C16 1.27(6) . ?
N3 C15 1.37(6) . ?
N3 C16 1.43(8) . ?
N4 N5 1.28(4) . ?
N4 C31 1.36(4) . ?
N4 C28 1.47(3) . ?
N5 C32 1.30(4) . ?
N6 C32 1.31(5) . ?
N6 C31 1.40(5) . ?
N7 C48 1.34(3) . ?
N7 N8 1.38(3) . ?
N7 C44 1.40(2) . ?
N8 C47 1.28(3) . ?
N9 C48 1.34(3) . ?
N9 C47 1.36(3) . ?
N9 Tb2 2.550(13) 8_566 ?
C1 C2 1.54(2) . ?
C2 C7 1.36(3) . ?
C2 C3 1.43(2) . ?
C3 C4 1.41(2) . ?
C3 H3 0.9300 . ?
C4 C5 1.38(3) . ?
C4 C9 1.51(2) . ?
C5 C6 1.39(2) . ?
C5 H5 0.9300 . ?
C6 C7 1.40(2) . ?
C6 C8 1.49(2) . ?
C7 H7 0.9300 . ?
C8 Tb2 2.930(16) 3_545 ?
C9 C14 1.36(3) . ?
C9 C10 1.38(3) . ?
C10 C11 1.45(3) . ?
C10 H10 0.9300 . ?
C11 C12 1.30(4) . ?
C11 H11 0.9300 . ?
C12 C13 1.44(4) . ?
C13 C14 1.40(3) . ?
C13 H13C 0.9300 . ?
C14 H14 0.9300 . ?
C15 H15 0.9300 . ?
C16 H16 0.9300 . ?
C17 C18 1.52(2) . ?
C18 C23 1.40(3) . ?
C18 C19 1.45(3) . ?
C19 C20 1.17(3) . ?
C19 H19 0.9300 . ?
C20 C21 1.44(3) . ?
C20 C24 1.50(3) . ?
C21 C22 1.38(3) . ?
C21 H21 0.9300 . ?
C22 C23 1.38(3) . ?
C22 C25 1.50(3) . ?
C23 H23 0.9300 . ?
C25 C30 1.37(4) . ?
C25 C26 1.43(3) . ?
C26 C27 1.44(4) . ?
C26 H26 0.9300 . ?
C27 C28 1.35(4) . ?
C27 H27 0.9300 . ?
C28 C29 1.36(4) . ?
C29 C30 1.37(3) . ?
C29 H29 0.9300 . ?
C30 H30 0.9300 . ?
C31 H31 0.9300 . ?
C32 H32 0.9300 . ?
C33 C34 1.45(2) . ?
C34 C35 1.41(2) . ?
C34 C39 1.44(2) . ?
C35 C36 1.43(3) . ?
C35 H35 0.9300 . ?
C36 C37 1.37(3) . ?
C36 C41 1.48(3) . ?
C37 C38 1.41(3) . ?
C37 H37 0.9300 . ?
C38 C39 1.33(2) . ?
C38 C40 1.53(2) . ?
C39 H39 0.9300 . ?
C41 C42 1.38(3) . ?
C41 C46 1.43(3) . ?
C42 C43 1.38(3) . ?
C42 H42 0.9300 . ?
C43 C44 1.41(3) . ?
C43 H43 0.9300 . ?
C44 C45 1.30(4) . ?
C45 C46 1.41(3) . ?
C45 H45 0.9300 . ?
C46 H46 0.9300 . ?
C47 H47 0.9300 . ?
C48 H48 0.9300 . ?

loop_
_geom_angle_atom_site_label_1
_geom_angle_atom_site_label_2
_geom_angle_atom_site_label_3
_geom_angle
_geom_angle_site_symmetry_1
_geom_angle_site_symmetry_3
_geom_angle_publ_flag
O11 Tb1 O1 83.5(5) 4_545 . ?
O11 Tb1 O6 127.8(5) 4_545 . ?
O1 Tb1 O6 79.0(5) . . ?
O11 Tb1 O3 75.8(5) 4_545 4 ?
O1 Tb1 O3 91.4(5) . 4 ?
O6 Tb1 O3 152.3(5) . 4 ?
O11 Tb1 O10 85.6(6) 4_545 . ?
O1 Tb1 O10 155.0(5) . . ?
O6 Tb1 O10 90.2(6) . . ?
O3 Tb1 O10 107.6(5) 4 . ?
O11 Tb1 O9 121.0(5) 4_545 . ?
O1 Tb1 O9 149.5(5) . . ?
O6 Tb1 O9 96.3(6) . . ?
O3 Tb1 O9 78.9(5) 4 . ?
O10 Tb1 O9 53.4(5) . . ?
O11 Tb1 O8 139.3(4) 4_545 2 ?
O1 Tb1 O8 77.8(5) . 2 ?
O6 Tb1 O8 83.6(4) . 2 ?
O3 Tb1 O8 69.0(4) 4 2 ?
O10 Tb1 O8 123.8(5) . 2 ?
O9 Tb1 O8 71.7(4) . 2 ?
O11 Tb1 O5 73.6(5) 4_545 . ?
O1 Tb1 O5 77.5(5) . . ?
O6 Tb1 O5 54.8(5) . . ?
O3 Tb1 O5 148.4(5) 4 . ?
O10 Tb1 O5 77.8(5) . . ?
O9 Tb1 O5 124.3(5) . . ?
O8 Tb1 O5 134.7(4) 2 . ?
O11 Tb1 C17 100.0(5) 4_545 . ?
O1 Tb1 C17 73.1(5) . . ?
O6 Tb1 C17 27.8(5) . . ?
O3 Tb1 C17 164.4(5) 4 . ?
O10 Tb1 C17 86.8(6) . . ?
O9 Tb1 C17 115.5(6) . . ?
O8 Tb1 C17 108.4(5) 2 . ?
O5 Tb1 C17 27.5(5) . . ?
O11 Tb1 C33 102.8(5) 4_545 . ?
O1 Tb1 C33 172.8(6) . . ?
O6 Tb1 C33 94.2(6) . . ?
O3 Tb1 C33 93.6(5) 4 . ?
O10 Tb1 C33 25.4(5) . . ?
O9 Tb1 C33 28.0(5) . . ?
O8 Tb1 C33 99.2(5) 2 . ?
O5 Tb1 C33 100.6(5) . . ?
C17 Tb1 C33 102.1(6) . . ?
O11 Tb1 Tb2 102.6(3) 4_545 2 ?
O1 Tb1 Tb2 69.8(3) . 2 ?
O6 Tb1 Tb2 116.2(4) . 2 ?
O3 Tb1 Tb2 36.8(3) 4 2 ?
O10 Tb1 Tb2 134.8(4) . 2 ?
O9 Tb1 Tb2 86.1(4) . 2 ?
O8 Tb1 Tb2 37.0(3) 2 2 ?
O5 Tb1 Tb2 147.3(4) . 2 ?
C17 Tb1 Tb2 133.5(4) . 2 ?
C33 Tb1 Tb2 111.7(4) . 2 ?
O2 Tb2 O12 81.5(5) 2 2_545 ?
O2 Tb2 O13 85.9(6) 2 . ?
O12 Tb2 O13 72.6(6) 2_545 . ?
O2 Tb2 O14' 84.0(7) 2 . ?
O12 Tb2 O14' 73.1(8) 2_545 . ?
O13 Tb2 O14' 145.3(8) . . ?
O2 Tb2 O14 75.4(8) 2 . ?
O12 Tb2 O14 67.6(19) 2_545 . ?
O13 Tb2 O14 137.9(18) . . ?
O2 Tb2 O4 129.7(5) 2 3_455 ?
O12 Tb2 O4 127.8(5) 2_545 3_455 ?
O13 Tb2 O4 70.2(6) . 3_455 ?
O14' Tb2 O4 138.6(7) . 3_455 ?
O14 Tb2 O4 148.4(13) . 3_455 ?
O2 Tb2 O7 126.9(5) 2 . ?
O12 Tb2 O7 128.7(5) 2_545 . ?
O13 Tb2 O7 139.6(6) . . ?
O14' Tb2 O7 69.7(7) . . ?
O14 Tb2 O7 79.0(16) . . ?
O4 Tb2 O7 70.3(5) 3_455 . ?
O2 Tb2 O8 76.6(4) 2 . ?
O12 Tb2 O8 139.3(5) 2_545 . ?
O13 Tb2 O8 138.1(5) . . ?
O14' Tb2 O8 70.8(7) . . ?
O14 Tb2 O8 73.8(18) . . ?
O4 Tb2 O8 92.2(4) 3_455 . ?
O7 Tb2 O8 51.6(4) . . ?
O2 Tb2 O3 80.4(5) 2 3_455 ?
O12 Tb2 O3 143.5(5) 2_545 3_455 ?
O13 Tb2 O3 74.7(5) . 3_455 ?
O14' Tb2 O3 135.4(7) . 3_455 ?
O14 Tb2 O3 136.0(15) . 3_455 ?
O4 Tb2 O3 51.3(4) 3_455 3_455 ?
O7 Tb2 O3 87.2(5) . 3_455 ?
O8 Tb2 O3 65.1(4) . 3_455 ?
O2 Tb2 N9 150.8(5) 2 8_465 ?
O12 Tb2 N9 69.2(4) 2_545 8_465 ?
O13 Tb2 N9 85.4(6) . 8_465 ?
O14' Tb2 N9 87.5(7) . 8_465 ?
O14 Tb2 N9 93.0(10) . 8_465 ?
O4 Tb2 N9 72.4(4) 3_455 8_465 ?
O7 Tb2 N9 75.1(5) . 8_465 ?
O8 Tb2 N9 126.4(4) . 8_465 ?
O3 Tb2 N9 123.7(4) 3_455 8_465 ?
O2 Tb2 C24 102.4(5) 2 . ?
O12 Tb2 C24 138.6(5) 2_545 . ?
O13 Tb2 C24 148.2(5) . . ?
O14' Tb2 C24 66.5(7) . . ?
O14 Tb2 C24 73.5(18) . . ?
O4 Tb2 C24 81.4(5) 3_455 . ?
O7 Tb2 C24 25.0(5) . . ?
O8 Tb2 C24 26.8(4) . . ?
O3 Tb2 C24 76.6(5) 3_455 . ?
N9 Tb2 C24 99.7(5) 8_465 . ?
O2 Tb2 C8 106.0(5) 2 3_455 ?
O12 Tb2 C8 142.0(6) 2_545 3_455 ?
O13 Tb2 C8 70.9(6) . 3_455 ?
O14' Tb2 C8 143.8(8) . 3_455 ?
O14 Tb2 C8 150.3(19) . 3_455 ?
O4 Tb2 C8 24.9(5) 3_455 3_455 ?
O7 Tb2 C8 77.0(5) . 3_455 ?
O8 Tb2 C8 77.7(5) . 3_455 ?
O3 Tb2 C8 26.4(5) 3_455 3_455 ?
N9 Tb2 C8 97.3(5) 8_465 3_455 ?
C24 Tb2 C8 77.4(5) . 3_455 ?
C49 N10 C50 115(3) . . ?
C49 N10 C51 127(2) . . ?
C50 N10 C51 117.3(12) . . ?
C49 O14 Tb2 142(5) . . ?
O14 C49 N10 124(4) . . ?
O14 C49 H49 117.8 . . ?
N10 C49 H49 117.8 . . ?
N10 C50 H50A 109.5 . . ?
N10 C50 H50B 117.7 . . ?
H50A C50 H50B 109.5 . . ?
N10 C50 H50C 100.4 . . ?
H50A C50 H50C 109.6 . . ?
H50B C50 H50C 109.7 . . ?
N10 C51 H51A 122.6 . . ?
N10 C51 H51B 109.9 . . ?
H51A C51 H51B 109.4 . . ?
N10 C51 H51C 94.8 . . ?
H51A C51 H51C 109.7 . . ?
H51B C51 H51C 109.1 . . ?
Tb2 O14' H14A 108.3 . . ?
Tb2 O14' H14B 110.5 . . ?
H14A O14' H14B 109.7 . . ?
C1 O1 Tb1 131.6(12) . . ?
C1 O2 Tb2 146.4(12) . 2 ?
C8 O3 Tb1 132.9(12) . 4_545 ?
C8 O3 Tb2 93.3(10) . 3_545 ?
Tb1 O3 Tb2 109.1(5) 4_545 3_545 ?
C8 O4 Tb2 96.9(10) . 3_545 ?
C17 O5 Tb1 86.8(10) . . ?
C17 O6 Tb1 93.6(11) . . ?
C24 O7 Tb2 95.6(11) . . ?
C24 O8 Tb1 130.1(10) . 2 ?
C24 O8 Tb2 92.4(10) . . ?
Tb1 O8 Tb2 107.6(4) 2 . ?
C33 O9 Tb1 90.5(10) . . ?
C33 O10 Tb1 95.2(13) . . ?
C40 O11 Tb1 147.3(12) . 4 ?
C40 O12 Tb2 149.1(11) . 2_565 ?
Tb2 O13 H13A 110.0 . . ?
Tb2 O13 H13B 109.2 . . ?
H13A O13 H13B 109.8 . . ?
N2 N1 C15 108(3) . . ?
N2 N1 C12 124(3) . . ?
C15 N1 C12 128(3) . . ?
C16 N2 N1 116(5) . . ?
C15 N3 C16 108(5) . . ?
N5 N4 C31 113(3) . . ?
N5 N4 C28 122(2) . . ?
C31 N4 C28 125(3) . . ?
N4 N5 C32 104(3) . . ?
C32 N6 C31 103(3) . . ?
C48 N7 N8 107.7(16) . . ?
C48 N7 C44 128(2) . . ?
N8 N7 C44 123.9(18) . . ?
C47 N8 N7 104.8(19) . . ?
C48 N9 C47 103.4(17) . . ?
C48 N9 Tb2 129.3(13) . 8_566 ?
C47 N9 Tb2 127.1(14) . 8_566 ?
O2 C1 O1 126.0(16) . . ?
O2 C1 C2 118.9(16) . . ?
O1 C1 C2 115.1(16) . . ?
C7 C2 C3 122.5(15) . . ?
C7 C2 C1 118.4(15) . . ?
C3 C2 C1 118.7(16) . . ?
C4 C3 C2 117.3(15) . . ?
C4 C3 H3 121.4 . . ?
C2 C3 H3 121.4 . . ?
C5 C4 C3 119.8(16) . . ?
C5 C4 C9 121.4(17) . . ?
C3 C4 C9 118.7(17) . . ?
C4 C5 C6 121.5(18) . . ?
C4 C5 H5 119.3 . . ?
C6 C5 H5 119.3 . . ?
C5 C6 C7 119.8(17) . . ?
C5 C6 C8 117.8(17) . . ?
C7 C6 C8 121.7(16) . . ?
C2 C7 C6 119.1(16) . . ?
C2 C7 H7 120.4 . . ?
C6 C7 H7 120.4 . . ?
O4 C8 O3 118.4(15) . . ?
O4 C8 C6 122.8(16) . . ?
O3 C8 C6 118.8(16) . . ?
O4 C8 Tb2 58.1(9) . 3_545 ?
O3 C8 Tb2 60.3(8) . 3_545 ?
C6 C8 Tb2 176.6(14) . 3_545 ?
C14 C9 C10 118(2) . . ?
C14 C9 C4 119(2) . . ?
C10 C9 C4 123(2) . . ?
C9 C10 C11 121(2) . . ?
C9 C10 H10 119.6 . . ?
C11 C10 H10 119.6 . . ?
C12 C11 C10 119(2) . . ?
C12 C11 H11 120.5 . . ?
C10 C11 H11 120.5 . . ?
C11 C12 N1 120(3) . . ?
C11 C12 C13 122(2) . . ?
N1 C12 C13 117(2) . . ?
C14 C13 C12 116(2) . . ?
C14 C13 H13C 121.9 . . ?
C12 C13 H13C 121.9 . . ?
C9 C14 C13 123(3) . . ?
C9 C14 H14 118.3 . . ?
C13 C14 H14 118.3 . . ?
N1 C15 N3 105(5) . . ?
N1 C15 H15 127.4 . . ?
N3 C15 H15 127.4 . . ?
N2 C16 N3 101(5) . . ?
N2 C16 H16 129.6 . . ?
N3 C16 H16 129.6 . . ?
O5 C17 O6 122.7(17) . . ?
O5 C17 C18 120.2(16) . . ?
O6 C17 C18 117.1(18) . . ?
O5 C17 Tb1 65.8(9) . . ?
O6 C17 Tb1 58.6(9) . . ?
C18 C17 Tb1 164.7(13) . . ?
C23 C18 C19 113.0(17) . . ?
C23 C18 C17 120.4(19) . . ?
C19 C18 C17 126.1(17) . . ?
C20 C19 C18 128.7(18) . . ?
C20 C19 H19 115.6 . . ?
C18 C19 H19 115.6 . . ?
C19 C20 C21 118.6(19) . . ?
C19 C20 C24 124.0(18) . . ?
C21 C20 C24 116.7(16) . . ?
C22 C21 C20 118.8(18) . . ?
C22 C21 H21 120.6 . . ?
C20 C21 H21 120.6 . . ?
C21 C22 C23 119.7(18) . . ?
C21 C22 C25 121.0(19) . . ?
C23 C22 C25 119.3(19) . . ?
C22 C23 C18 120.4(19) . . ?
C22 C23 H23 119.8 . . ?
C18 C23 H23 119.8 . . ?
O7 C24 O8 119.9(16) . . ?
O7 C24 C20 122.4(16) . . ?
O8 C24 C20 117.5(15) . . ?
O7 C24 Tb2 59.4(9) . . ?
O8 C24 Tb2 60.8(8) . . ?
C20 C24 Tb2 170.1(12) . . ?
C30 C25 C26 118(2) . . ?
C30 C25 C22 123(2) . . ?
C26 C25 C22 118(2) . . ?
C25 C26 C27 118(2) . . ?
C25 C26 H26 121.0 . . ?
C27 C26 H26 121.0 . . ?
C28 C27 C26 119(3) . . ?
C28 C27 H27 120.3 . . ?
C26 C27 H27 120.3 . . ?
C27 C28 C29 123(2) . . ?
C27 C28 N4 118(2) . . ?
C29 C28 N4 119(2) . . ?
C28 C29 C30 119(3) . . ?
C28 C29 H29 120.6 . . ?
C30 C29 H29 120.6 . . ?
C29 C30 C25 123(3) . . ?
C29 C30 H30 118.7 . . ?
C25 C30 H30 118.7 . . ?
N4 C31 N6 104(4) . . ?
N4 C31 H31 127.8 . . ?
N6 C31 H31 127.8 . . ?
N5 C32 N6 116(3) . . ?
N5 C32 H32 122.1 . . ?
N6 C32 H32 122.1 . . ?
O10 C33 O9 120.7(17) . . ?
O10 C33 C34 121.6(19) . . ?
O9 C33 C34 117.4(15) . . ?
O10 C33 Tb1 59.4(11) . . ?
O9 C33 Tb1 61.4(9) . . ?
C34 C33 Tb1 172.6(14) . . ?
C35 C34 C39 117.5(15) . . ?
C35 C34 C33 123.2(16) . . ?
C39 C34 C33 119.3(15) . . ?
C34 C35 C36 119.6(18) . . ?
C34 C35 H35 120.2 . . ?
C36 C35 H35 120.2 . . ?
C37 C36 C35 120.0(17) . . ?
C37 C36 C41 121.4(18) . . ?
C35 C36 C41 118.5(17) . . ?
C36 C37 C38 119.9(17) . . ?
C36 C37 H37 120.1 . . ?
C38 C37 H37 120.1 . . ?
C39 C38 C37 121.6(16) . . ?
C39 C38 C40 121.7(15) . . ?
C37 C38 C40 116.7(16) . . ?
C38 C39 C34 121.3(14) . . ?
C38 C39 H39 119.4 . . ?
C34 C39 H39 119.4 . . ?
O12 C40 O11 125.3(17) . . ?
O12 C40 C38 118.2(15) . . ?
O11 C40 C38 116.5(15) . . ?
C42 C41 C46 118(2) . . ?
C42 C41 C36 121(2) . . ?
C46 C41 C36 121(2) . . ?
C43 C42 C41 122(2) . . ?
C43 C42 H42 119.1 . . ?
C41 C42 H42 119.1 . . ?
C42 C43 C44 119(2) . . ?
C42 C43 H43 120.3 . . ?
C44 C43 H43 120.3 . . ?
C45 C44 N7 123(2) . . ?
C45 C44 C43 119(2) . . ?
N7 C44 C43 118(2) . . ?
C44 C45 C46 124(3) . . ?
C44 C45 H45 117.8 . . ?
C46 C45 H45 117.8 . . ?
C45 C46 C41 117(2) . . ?
C45 C46 H46 121.4 . . ?
C41 C46 H46 121.4 . . ?
N8 C47 N9 114(2) . . ?
N8 C47 H47 122.9 . . ?
N9 C47 H47 122.9 . . ?
N9 C48 N7 109.7(19) . . ?
N9 C48 H48 125.2 . . ?
N7 C48 H48 125.2 . . ?

loop_
_geom_torsion_atom_site_label_1
_geom_torsion_atom_site_label_2
_geom_torsion_atom_site_label_3
_geom_torsion_atom_site_label_4
_geom_torsion
_geom_torsion_site_symmetry_1
_geom_torsion_site_symmetry_2
_geom_torsion_site_symmetry_3
_geom_torsion_site_symmetry_4
_geom_torsion_publ_flag
Tb2 O14 C49 N10 -178(2) . . . . ?
C50 N10 C49 O14 180.00(7) . . . . ?
C51 N10 C49 O14 0.00(8) . . . . ?
C15 N1 N2 C16 -9(8) . . . . ?
C12 N1 N2 C16 -178(5) . . . . ?
C31 N4 N5 C32 4(5) . . . . ?
C28 N4 N5 C32 175(4) . . . . ?
C48 N7 N8 C47 -2(3) . . . . ?
C44 N7 N8 C47 175(2) . . . . ?
Tb2 O2 C1 O1 0(4) 2 . . . ?
Tb2 O2 C1 C2 178.9(16) 2 . . . ?
Tb1 O1 C1 O2 20(3) . . . . ?
Tb1 O1 C1 C2 -159.2(13) . . . . ?
O2 C1 C2 C7 1(3) . . . . ?
O1 C1 C2 C7 179.9(18) . . . . ?
O2 C1 C2 C3 -172.4(18) . . . . ?
O1 C1 C2 C3 7(2) . . . . ?
C7 C2 C3 C4 3(3) . . . . ?
C1 C2 C3 C4 175.3(17) . . . . ?
C2 C3 C4 C5 -2(3) . . . . ?
C2 C3 C4 C9 -177(2) . . . . ?
C3 C4 C5 C6 1(4) . . . . ?
C9 C4 C5 C6 176(2) . . . . ?
C4 C5 C6 C7 0(3) . . . . ?
C4 C5 C6 C8 -171(2) . . . . ?
C3 C2 C7 C6 -2(3) . . . . ?
C1 C2 C7 C6 -174.8(17) . . . . ?
C5 C6 C7 C2 1(3) . . . . ?
C8 C6 C7 C2 171.2(18) . . . . ?
Tb2 O4 C8 O3 -2.0(19) 3_545 . . . ?
Tb2 O4 C8 C6 176.2(16) 3_545 . . . ?
Tb1 O3 C8 O4 122.0(17) 4_545 . . . ?
Tb2 O3 C8 O4 1.9(19) 3_545 . . . ?
Tb1 O3 C8 C6 -56(2) 4_545 . . . ?
Tb2 O3 C8 C6 -176.3(16) 3_545 . . . ?
Tb1 O3 C8 Tb2 120.1(14) 4_545 . . 3_545 ?
C5 C6 C8 O4 -15(3) . . . . ?
C7 C6 C8 O4 174.1(19) . . . . ?
C5 C6 C8 O3 162.7(19) . . . . ?
C7 C6 C8 O3 -8(3) . . . . ?
C5 C4 C9 C14 32(4) . . . . ?
C3 C4 C9 C14 -154(3) . . . . ?
C5 C4 C9 C10 -147(3) . . . . ?
C3 C4 C9 C10 27(4) . . . . ?
C14 C9 C10 C11 -7(5) . . . . ?
C4 C9 C10 C11 172(3) . . . . ?
C9 C10 C11 C12 2(5) . . . . ?
C10 C11 C12 N1 -180(3) . . . . ?
C10 C11 C12 C13 0(5) . . . . ?
N2 N1 C12 C11 -11(6) . . . . ?
C15 N1 C12 C11 -178(7) . . . . ?
N2 N1 C12 C13 169(4) . . . . ?
C15 N1 C12 C13 2(8) . . . . ?
C11 C12 C13 C14 2(6) . . . . ?
N1 C12 C13 C14 -178(3) . . . . ?
C10 C9 C14 C13 10(5) . . . . ?
C4 C9 C14 C13 -169(3) . . . . ?
C12 C13 C14 C9 -7(6) . . . . ?
N2 N1 C15 N3 13(9) . . . . ?
C12 N1 C15 N3 -178(5) . . . . ?
C16 N3 C15 N1 -13(10) . . . . ?
N1 N2 C16 N3 1(8) . . . . ?
C15 N3 C16 N2 8(10) . . . . ?
Tb1 O5 C17 O6 14.3(18) . . . . ?
Tb1 O5 C17 C18 -164.1(16) . . . . ?
Tb1 O6 C17 O5 -15(2) . . . . ?
Tb1 O6 C17 C18 163.2(14) . . . . ?
O5 C17 C18 C23 -10(3) . . . . ?
O6 C17 C18 C23 171.4(19) . . . . ?
Tb1 C17 C18 C23 -119(5) . . . . ?
O5 C17 C18 C19 160.4(19) . . . . ?
O6 C17 C18 C19 -18(3) . . . . ?
Tb1 C17 C18 C19 51(6) . . . . ?
C23 C18 C19 C20 -11(3) . . . . ?
C17 C18 C19 C20 178(2) . . . . ?
C18 C19 C20 C21 12(3) . . . . ?
C18 C19 C20 C24 -178.4(18) . . . . ?
C19 C20 C21 C22 -6(3) . . . . ?
C24 C20 C21 C22 -176.2(19) . . . . ?
C20 C21 C22 C23 0(3) . . . . ?
C20 C21 C22 C25 180(2) . . . . ?
C21 C22 C23 C18 1(3) . . . . ?
C25 C22 C23 C18 -179(2) . . . . ?
C19 C18 C23 C22 3(3) . . . . ?
C17 C18 C23 C22 175(2) . . . . ?
Tb2 O7 C24 O8 -6.1(18) . . . . ?
Tb2 O7 C24 C20 168.6(15) . . . . ?
Tb1 O8 C24 O7 -109.4(18) 2 . . . ?
Tb2 O8 C24 O7 6.1(18) . . . . ?
Tb1 O8 C24 C20 75.6(19) 2 . . . ?
Tb2 O8 C24 C20 -168.9(14) . . . . ?
Tb1 O8 C24 Tb2 -115.5(12) 2 . . . ?
C19 C20 C24 O7 -154(2) . . . . ?
C21 C20 C24 O7 17(3) . . . . ?
C19 C20 C24 O8 21(3) . . . . ?
C21 C20 C24 O8 -168.6(17) . . . . ?
C21 C22 C25 C30 -150(3) . . . . ?
C23 C22 C25 C30 30(4) . . . . ?
C21 C22 C25 C26 33(3) . . . . ?
C23 C22 C25 C26 -147(3) . . . . ?
C30 C25 C26 C27 4(4) . . . . ?
C22 C25 C26 C27 -180(3) . . . . ?
C25 C26 C27 C28 -1(5) . . . . ?
C26 C27 C28 C29 -2(5) . . . . ?
C26 C27 C28 N4 176(3) . . . . ?
N5 N4 C28 C27 -9(5) . . . . ?
C31 N4 C28 C27 161(4) . . . . ?
N5 N4 C28 C29 170(3) . . . . ?
C31 N4 C28 C29 -20(5) . . . . ?
C27 C28 C29 C30 4(5) . . . . ?
N4 C28 C29 C30 -175(3) . . . . ?
C28 C29 C30 C25 -1(5) . . . . ?
C26 C25 C30 C29 -2(5) . . . . ?
C22 C25 C30 C29 -179(3) . . . . ?
N5 N4 C31 N6 -7(5) . . . . ?
C28 N4 C31 N6 -178(3) . . . . ?
C32 N6 C31 N4 7(5) . . . . ?
N4 N5 C32 N6 1(6) . . . . ?
C31 N6 C32 N5 -5(6) . . . . ?
Tb1 O10 C33 O9 -3(2) . . . . ?
Tb1 O10 C33 C34 171.4(17) . . . . ?
Tb1 O9 C33 O10 3(2) . . . . ?
Tb1 O9 C33 C34 -171.7(16) . . . . ?
O10 C33 C34 C35 176(2) . . . . ?
O9 C33 C34 C35 -9(3) . . . . ?
O10 C33 C34 C39 -4(3) . . . . ?
O9 C33 C34 C39 170.4(17) . . . . ?
C39 C34 C35 C36 -2(3) . . . . ?
C33 C34 C35 C36 177.2(19) . . . . ?
C34 C35 C36 C37 3(3) . . . . ?
C34 C35 C36 C41 178(2) . . . . ?
C35 C36 C37 C38 -3(3) . . . . ?
C41 C36 C37 C38 -178(2) . . . . ?
C36 C37 C38 C39 3(3) . . . . ?
C36 C37 C38 C40 -179(2) . . . . ?
C37 C38 C39 C34 -2(3) . . . . ?
C40 C38 C39 C34 179.2(17) . . . . ?
C35 C34 C39 C38 2(3) . . . . ?
C33 C34 C39 C38 -177.5(19) . . . . ?
Tb2 O12 C40 O11 30(4) 2_565 . . . ?
Tb2 O12 C40 C38 -148(2) 2_565 . . . ?
Tb1 O11 C40 O12 85(3) 4 . . . ?
Tb1 O11 C40 C38 -97(2) 4 . . . ?
C39 C38 C40 O12 162(2) . . . . ?
C37 C38 C40 O12 -16(3) . . . . ?
C39 C38 C40 O11 -16(3) . . . . ?
C37 C38 C40 O11 165.6(19) . . . . ?
C37 C36 C41 C42 33(4) . . . . ?
C35 C36 C41 C42 -143(3) . . . . ?
C37 C36 C41 C46 -138(2) . . . . ?
C35 C36 C41 C46 47(3) . . . . ?
C46 C41 C42 C43 -5(5) . . . . ?
C36 C41 C42 C43 -176(3) . . . . ?
C41 C42 C43 C44 1(5) . . . . ?
C48 N7 C44 C45 24(4) . . . . ?
N8 N7 C44 C45 -152(3) . . . . ?
C48 N7 C44 C43 -154(3) . . . . ?
N8 N7 C44 C43 29(3) . . . . ?
C42 C43 C44 C45 0(4) . . . . ?
C42 C43 C44 N7 179(3) . . . . ?
N7 C44 C45 C46 -177(3) . . . . ?
C43 C44 C45 C46 2(5) . . . . ?
C44 C45 C46 C41 -5(5) . . . . ?
C42 C41 C46 C45 7(4) . . . . ?
C36 C41 C46 C45 177(3) . . . . ?
N7 N8 C47 N9 3(3) . . . . ?
C48 N9 C47 N8 -4(3) . . . . ?
Tb2 N9 C47 N8 -179.0(17) 8_566 . . . ?
C47 N9 C48 N7 3(3) . . . . ?
Tb2 N9 C48 N7 177.5(13) 8_566 . . . ?
N8 N7 C48 N9 -1(3) . . . . ?
C44 N7 C48 N9 -178(2) . . . . ?

_refine_diff_density_max         7.185
_refine_diff_density_min         -8.169
_refine_diff_density_rms         0.403

_shelxl_version_number           2013-2

_shelx_res_file                  
; 
TITL N200629B in        C2/c 
CELL  0.71073   22.6810   13.6940   35.5860    90.000   101.482    90.000 
ZERR 8           0.0050    0.0030    0.0070     0.000     0.004     0.000 
LATT 7 
SYMM             - X ,              Y ,    0.50000 - Z 
SFAC C  H  N  O  Tb 
UNIT 390 258 74 112 16 
OMIT -4   2   3 
OMIT   0.00  53.00 
L.S. 22 
ACTA 
BOND $H 
CONF 
HTAB 
FMAP 2 
PLAN 20 
SIZE 0.22 0.21 0.18 
ISOR 0.002 C19 C39 C20 C34 C51 C16 
EADP O14 O14' 
SIMU 0.002 O14 C49 N10 C50 C51 
FLAT 0.002 O14 C49 N10 C50 C51 
DFIX 1.23 0.01 O14 C49 
DFIX 1.28 0.01 C49 N10 
DFIX 2.48 C51 C49 
DFIX 1.48 0.01 C50 N10 C51 N10 
DFIX 2.53 0.01 C50 C51 
DFIX 2.41 0.01 Tb2 O14 Tb2 O14' 
TEMP 23.000 
WGHT    0.157000 1921.608398 
EXTI    0.001140 
FVAR       0.27716 
TB1   5    0.170456    0.720255    0.258585    11.00000    0.02627    0.01363 = 
         0.01495   -0.00026   -0.00119    0.00045 
TB2   5   -0.225990    0.488651    0.174377    11.00000    0.02742    0.01189 = 
         0.01642   -0.00041    0.00050    0.00031 
PART 1  10.25 
N10   3   -0.042516    0.338059    0.179791    10.25000    0.05246    0.05128 = 
         0.05324   -0.00295    0.01246   -0.00065 
O14   4   -0.133797    0.398236    0.178195    10.25000    0.05247    0.05135 = 
         0.05324   -0.00353    0.01324   -0.00078 
C49   1   -0.080072    0.408433    0.177804    10.25000    0.05245    0.05131 = 
         0.05328   -0.00322    0.01282   -0.00067 
AFIX  43 
H49   2   -0.065786    0.471545    0.175938    10.25000   -1.20000 
AFIX   0 
C50   1    0.020013    0.367021    0.178837    10.25000    0.05248    0.05139 = 
         0.05316   -0.00289    0.01217   -0.00134 
AFIX   3 
H50A  2    0.023006    0.437581    0.178915    10.25000   -1.50000 
H50B  2    0.037916    0.340710    0.158491    10.25000   -1.50000 
H50C  2    0.040734    0.341648    0.203194    10.25000   -1.50000 
AFIX   0 
C51   1   -0.054758    0.232418    0.182894    10.25000    0.05292    0.05207 = 
         0.05324   -0.00148    0.01118   -0.00029 
AFIX   3 
H51A  2   -0.073488    0.205771    0.202812    10.25000   -1.50000 
H51B  2   -0.019116    0.195322    0.181580    10.25000   -1.50000 
H51C  2   -0.082276    0.228559    0.158551    10.25000   -1.50000 
PART 2  10.75 
AFIX   0 
O14'  4   -0.132221    0.413467    0.168509    10.75000    0.05247    0.05135 = 
         0.05324   -0.00353    0.01324   -0.00078 
AFIX   3 
H14A  2   -0.132985    0.346005    0.176570    10.75000   -1.50000 
H14B  2   -0.098924    0.446753    0.184359    10.75000   -1.50000 
PART 0 
AFIX   0 
O1    4    0.149118    0.576383    0.223799    11.00000    0.05046    0.02081 = 
         0.03237   -0.00375   -0.00220   -0.00139 
O2    4    0.193421    0.457940    0.261102    11.00000    0.03463    0.03344 = 
         0.02786   -0.00844   -0.01952    0.00771 
O3    4    0.243425    0.148470    0.201825    11.00000    0.03140    0.01248 = 
         0.03042    0.00392   -0.00609    0.01196 
O4    4    0.204045    0.118141    0.141669    11.00000    0.04481    0.01647 = 
         0.02459   -0.00420   -0.00552    0.01556 
O5    4    0.120405    0.781143    0.193853    11.00000    0.02417    0.04706 = 
         0.02977    0.01196   -0.00224   -0.00794 
O6    4    0.066467    0.735199    0.236905    11.00000    0.02664    0.04435 = 
         0.02465    0.00282    0.00113    0.00177 
O7    4   -0.173637    0.589891    0.132242    11.00000    0.03971    0.04457 = 
         0.03345   -0.00093    0.00685   -0.01244 
O8    4   -0.141290    0.610279    0.194134    11.00000    0.02275    0.01704 = 
         0.03135   -0.00094    0.01143   -0.00242 
O9    4    0.175186    0.810843    0.318110    11.00000    0.07590    0.01975 = 
         0.03226   -0.00145    0.01153   -0.01920 
O10   4    0.178903    0.893944    0.266546    11.00000    0.10315    0.03485 = 
         0.02085   -0.00991   -0.00281   -0.02733 
O11   4    0.255707    1.235504    0.276242    11.00000    0.04521    0.01687 = 
         0.02114    0.00129    0.00603    0.00006 
O12   4    0.241393    1.321322    0.326635    11.00000    0.07135    0.02035 = 
         0.01255    0.00260   -0.00053   -0.00455 
O13   4   -0.324845    0.460904    0.185707    11.00000    0.04160    0.03467 = 
         0.08622   -0.00229    0.02075   -0.01177 
AFIX   3 
H13A  2   -0.334405    0.391992    0.183318    11.00000   -1.50000 
H13B  2   -0.353345    0.497439    0.167302    11.00000   -1.50000 
AFIX   0 
N1    3    0.079506    0.553199   -0.028175    11.00000    0.11776    0.07266 = 
         0.03350    0.01094   -0.00363    0.01680 
N2    3    0.078016    0.644828   -0.038112    11.00000    0.25103    0.11419 = 
         0.04514    0.04159   -0.01788   -0.05918 
N3    3    0.056179    0.565208   -0.088914    11.00000    0.56894    0.15519 = 
         0.07748    0.05182    0.14917    0.05258 
N4    3   -0.036374    0.894997   -0.047856    11.00000    0.07295    0.06762 = 
         0.03414    0.01035    0.01023   -0.01204 
N5    3   -0.085322    0.907179   -0.072164    11.00000    0.08402    0.12293 = 
         0.04803   -0.00535   -0.00740   -0.04247 
N6    3   -0.009425    0.947841   -0.099567    11.00000    0.11994    0.14027 = 
         0.04606    0.01823    0.00043   -0.02560 
N7    3    0.211008    1.089913    0.543981    11.00000    0.04047    0.05438 = 
         0.01416   -0.00389    0.00586    0.00387 
N8    3    0.171415    1.147313    0.558951    11.00000    0.02927    0.08057 = 
         0.03423    0.00798   -0.00360    0.02093 
N9    3    0.231467    1.070116    0.606406    11.00000    0.03885    0.01641 = 
         0.01045   -0.00058   -0.00707    0.00043 
C1    1    0.168990    0.490673    0.230166    11.00000    0.02119    0.01805 = 
         0.02957   -0.01436   -0.00037   -0.01151 
C2    1    0.161408    0.424468    0.194683    11.00000    0.02351    0.03529 = 
         0.01331   -0.01006   -0.00455    0.00886 
C3    1    0.139475    0.466314    0.157817    11.00000    0.02794    0.01851 = 
         0.01429   -0.00839   -0.00802    0.01441 
AFIX  43 
H3    2    0.127103    0.531125    0.155133    11.00000   -1.20000 
AFIX   0 
C4    1    0.137324    0.405224    0.125546    11.00000    0.04162    0.03262 = 
         0.01409    0.00073   -0.01761    0.02292 
C5    1    0.157769    0.310398    0.130533    11.00000    0.06453    0.02013 = 
         0.01871   -0.00064   -0.01051    0.01076 
AFIX  43 
H5    2    0.156798    0.270975    0.109139    11.00000   -1.20000 
AFIX   0 
C6    1    0.179858    0.272305    0.166918    11.00000    0.02691    0.01914 = 
         0.02484    0.00094   -0.01199    0.00247 
C7    1    0.181902    0.330978    0.199303    11.00000    0.02194    0.02809 = 
         0.01761   -0.00664   -0.00997    0.00361 
AFIX  43 
H7    2    0.197065    0.306439    0.223679    11.00000   -1.20000 
AFIX   0 
C8    1    0.209302    0.174841    0.169445    11.00000    0.02660    0.01573 = 
         0.03621    0.00207    0.00431    0.01316 
C9    1    0.117464    0.448554    0.086035    11.00000    0.09822    0.02165 = 
         0.02472    0.00406   -0.02232    0.01912 
C10   1    0.124744    0.546282    0.078040    11.00000    0.07590    0.03908 = 
         0.03672    0.00448    0.00556    0.01816 
AFIX  43 
H10   2    0.137797    0.589775    0.098037    11.00000   -1.20000 
AFIX   0 
C11   1    0.112207    0.581631    0.038736    11.00000    0.09288    0.03982 = 
         0.05730    0.01546   -0.01283   -0.02189 
AFIX  43 
H11   2    0.118453    0.646868    0.033401    11.00000   -1.20000 
AFIX   0 
C12   1    0.092067    0.520460    0.011072    11.00000    0.08317    0.06056 = 
         0.02321    0.00029    0.00565    0.00945 
C13   1    0.081370    0.418740    0.018125    11.00000    0.12895    0.04241 = 
         0.03986    0.00366   -0.02556    0.00126 
AFIX  43 
H13C  2    0.068057    0.375094   -0.001778    11.00000   -1.20000 
AFIX   0 
C14   1    0.092147    0.389521    0.056557    11.00000    0.13268    0.02973 = 
         0.02531   -0.00132   -0.01823    0.00383 
AFIX  43 
H14   2    0.081424    0.326452    0.062204    11.00000   -1.20000 
AFIX   0 
C15   1    0.057908    0.502117   -0.058882    11.00000    0.55296    0.05999 = 
         0.05752    0.00917    0.06165   -0.00595 
AFIX  43 
H15   2    0.046229    0.436908   -0.060060    11.00000   -1.20000 
AFIX   0 
C16   1    0.064850    0.662304   -0.073922    11.00000    0.13317    0.13307 = 
         0.13297    0.00017    0.02644   -0.00003 
AFIX  43 
H16   2    0.061723    0.721751   -0.086804    11.00000   -1.20000 
AFIX   0 
C17   1    0.071230    0.755735    0.202528    11.00000    0.03656    0.01947 = 
         0.02269    0.00377   -0.00638    0.00913 
C18   1    0.014728    0.745978    0.171446    11.00000    0.02784    0.04525 = 
         0.01839   -0.00045   -0.00245    0.01073 
C19   1   -0.038719    0.691516    0.174447    11.00000    0.02058    0.02036 = 
         0.02264    0.00243    0.00562    0.00076 
AFIX  43 
H19   2   -0.037267    0.658483    0.197447    11.00000   -1.20000 
AFIX   0 
C20   1   -0.083479    0.683412    0.151877    11.00000    0.02938    0.02843 = 
         0.02872    0.00009    0.00682   -0.00021 
C21   1   -0.085022    0.716449    0.113337    11.00000    0.03033    0.03185 = 
         0.02804    0.01613    0.00108   -0.00910 
AFIX  43 
H21   2   -0.118859    0.705944    0.094213    11.00000   -1.20000 
AFIX   0 
C22   1   -0.035509    0.763897    0.105270    11.00000    0.03303    0.03847 = 
         0.03108    0.00550    0.00987   -0.00264 
C23   1    0.014234    0.779434    0.134200    11.00000    0.02834    0.04657 = 
         0.03619    0.01757    0.00695    0.00584 
AFIX  43 
H23   2    0.047514    0.812275    0.128874    11.00000   -1.20000 
AFIX   0 
C24   1   -0.136962    0.626546    0.158608    11.00000    0.02251    0.01647 = 
         0.02395    0.00783    0.00267   -0.00197 
C25   1   -0.034578    0.799131    0.065562    11.00000    0.04133    0.04955 = 
         0.02965    0.00288    0.00847   -0.00851 
C26   1   -0.089626    0.831848    0.042251    11.00000    0.04473    0.07899 = 
         0.04712    0.02349    0.00721   -0.00129 
AFIX  43 
H26   2   -0.125221    0.831672    0.051470    11.00000   -1.20000 
AFIX   0 
C27   1   -0.088448    0.865090    0.004097    11.00000    0.05159    0.08541 = 
         0.07693    0.03122   -0.00109   -0.00120 
AFIX  43 
H27   2   -0.123668    0.885627   -0.012058    11.00000   -1.20000 
AFIX   0 
C28   1   -0.035846    0.866229   -0.008054    11.00000    0.05594    0.06598 = 
         0.03213    0.01603    0.01272    0.00202 
C29   1    0.017234    0.840140    0.014749    11.00000    0.04836    0.09770 = 
         0.04018    0.01585    0.01054   -0.02715 
AFIX  43 
H29   2    0.053052    0.845131    0.005922    11.00000   -1.20000 
AFIX   0 
C30   1    0.017074    0.806275    0.051053    11.00000    0.06874    0.07474 = 
         0.03439    0.01854   -0.00483   -0.01014 
AFIX  43 
H30   2    0.053373    0.787417    0.066442    11.00000   -1.20000 
AFIX   0 
C31   1    0.012752    0.924562   -0.061117    11.00000    0.13596    0.12613 = 
         0.05685   -0.00170    0.05724   -0.04362 
AFIX  43 
H31   2    0.052280    0.928470   -0.047667    11.00000   -1.20000 
AFIX   0 
C32   1   -0.067686    0.939941   -0.102500    11.00000    0.05566    0.21720 = 
         0.04572    0.03587   -0.00502   -0.01502 
AFIX  43 
H32   2   -0.094753    0.956634   -0.124799    11.00000   -1.20000 
AFIX   0 
C33   1    0.180751    0.892688    0.300409    11.00000    0.03558    0.03191 = 
         0.01574   -0.01265   -0.00249   -0.00313 
C34   1    0.194306    0.979662    0.323678    11.00000    0.02091    0.01933 = 
         0.02121    0.00065    0.00433    0.00044 
C35   1    0.193299    0.982353    0.363255    11.00000    0.06561    0.01741 = 
         0.01931   -0.00199    0.01289    0.01393 
AFIX  43 
H35   2    0.181914    0.927356    0.375394    11.00000   -1.20000 
AFIX   0 
C36   1    0.209894    1.070163    0.384541    11.00000    0.05302    0.02387 = 
         0.02319    0.00051    0.00610   -0.00598 
C37   1    0.224145    1.152304    0.366220    11.00000    0.04722    0.01851 = 
         0.02388   -0.00272    0.00524   -0.00683 
AFIX  43 
H37   2    0.233195    1.210196    0.379808    11.00000   -1.20000 
AFIX   0 
C38   1    0.225057    1.148898    0.326866    11.00000    0.06876    0.01717 = 
         0.02174    0.00356    0.01250   -0.01374 
C39   1    0.210095    1.068256    0.306246    11.00000    0.01280    0.01274 = 
         0.01023   -0.00071   -0.00014   -0.00054 
AFIX  43 
H39   2    0.209839    1.069185    0.280082    11.00000   -1.20000 
AFIX   0 
C40   1    0.242689    1.243233    0.308722    11.00000    0.02429    0.02028 = 
         0.02020   -0.00069    0.00522    0.00692 
C41   1    0.206903    1.071689    0.425787    11.00000    0.05814    0.02819 = 
         0.03079   -0.00157    0.00326   -0.01385 
C42   1    0.188303    1.154823    0.442249    11.00000    0.12214    0.03525 = 
         0.02710    0.00771    0.00333    0.01777 
AFIX  43 
H42   2    0.175037    1.208274    0.426737    11.00000   -1.20000 
AFIX   0 
C43   1    0.188891    1.160616    0.481022    11.00000    0.09363    0.01503 = 
         0.03252    0.00090    0.01734    0.01542 
AFIX  43 
H43   2    0.175372    1.216746    0.491355    11.00000   -1.20000 
AFIX   0 
C44   1    0.210177    1.080654    0.504839    11.00000    0.04899    0.04428 = 
         0.01485    0.00064    0.00260   -0.01419 
C45   1    0.229011    1.003384    0.489800    11.00000    0.10364    0.06573 = 
         0.02507    0.00222    0.01255    0.00685 
AFIX  43 
H45   2    0.241727    0.950707    0.505870    11.00000   -1.20000 
AFIX   0 
C46   1    0.231504    0.993878    0.450726    11.00000    0.09502    0.02112 = 
         0.03259    0.00036    0.01201   -0.00144 
AFIX  43 
H46   2    0.248467    0.939196    0.441566    11.00000   -1.20000 
AFIX   0 
C47   1    0.183963    1.130672    0.595093    11.00000    0.03658    0.07899 = 
         0.03832   -0.00473    0.00688    0.01233 
AFIX  43 
H47   2    0.162322    1.157828    0.612123    11.00000   -1.20000 
AFIX   0 
C48   1    0.246516    1.043617    0.573314    11.00000    0.05729    0.04611 = 
         0.01859    0.00969    0.00665    0.01224 
AFIX  43 
H48   2    0.276926    0.999821    0.570997    11.00000   -1.20000 
AFIX   0 
HKLF 4 1  1.0000  0.0000  0.0000  0.0000  1.0000  0.0000  0.0000  0.0000  1.0000 
  
REM  N200629B in        C2/c 
REM R1 =  0.1254 for    9612 Fo > 4sig(Fo)  and  0.1329 for all   10884 data 
REM    698 parameters refined using     70 restraints 
  
END 
  
WGHT      0.0839   1567.4761 
  
REM Instructions for potential hydrogen bonds 
EQIV $1 x-1/2, y-1/2, z 
HTAB O13 O5_$1 
EQIV $2 -x, -y+1, -z 
HTAB C32 O4_$2 
EQIV $3 x+1/2, -y+3/2, z+1/2 
HTAB C48 O7_$3 
  
REM Highest difference peak  7.185,  deepest hole -8.169,  1-sigma level  0.403 
Q1    1   0.1423  0.4150  0.2495  11.00000  0.05    7.18 
Q2    1  -0.0456  0.6803  0.1622  11.00000  0.05    3.68 
Q3    1   0.2276  0.9072  0.3253  11.00000  0.05    3.67 
Q4    1   0.1478  0.6084  0.2513  11.00000  0.05    3.55 
Q5    1   0.0883  0.3749  0.1817  11.00000  0.05    3.22 
Q6    1   0.1866  0.2605  0.2580  11.00000  0.05    2.62 
Q7    1   0.1314  0.7296  0.2575  11.00000  0.05    2.46 
Q8    1   0.0945  0.8431  0.1805  11.00000  0.05    2.22 
Q9    1   0.1243  0.6621 -0.0907  11.00000  0.05    2.21 
Q10   1  -0.2480  0.5108  0.1871  11.00000  0.05    2.18 
Q11   1   0.1202  0.5236  0.1906  11.00000  0.05    2.18 
Q12   1   0.1912  0.1026  0.0986  11.00000  0.05    2.12 
Q13   1  -0.0432  0.3447  0.1651  11.00000  0.05    2.11 
Q14   1  -0.1938  0.4662  0.1779  11.00000  0.05    2.10 
Q15   1   0.2188  0.3390  0.1080  11.00000  0.05    2.06 
Q16   1  -0.0275  0.7120  0.1846  11.00000  0.05    2.00 
Q17   1  -0.1929  0.5009  0.1707  11.00000  0.05    1.99 
Q18   1  -0.1968  0.5210  0.1792  11.00000  0.05    1.92 
Q19   1   0.1847  0.7366  0.2405  11.00000  0.05    1.89 
Q20   1   0.1963  1.1036  0.3235  11.00000  0.05    1.72 
;
_shelx_res_checksum              741
####################################################################### 
# 
# This file contains crystal structure data downloaded from the 
# Cambridge Structural Database (CSD) hosted by the Cambridge 
# Crystallographic Data Centre (CCDC).
# 
# Full information about CCDC data access policies and citation 
# guidelines are available at http://www.ccdc.cam.ac.uk/access/V1 
# 
# Audit and citation data items may have been added by the CCDC. 
# Please retain this information to preserve the provenance of 
# this file and to allow appropriate attribution of the data. 
# 
#######################################################################

data_a221012d_sq
_database_code_depnum_ccdc_archive 'CCDC 2213806'
loop_
_audit_author_name
_audit_author_address
'Bin Ding'
;tianjin normal university
China
;
_audit_update_record             
;
2022-10-18 deposited with the CCDC.	2024-03-26 downloaded from the CCDC.
;
_audit_creation_date             2022-10-13
_audit_creation_method           
;
Olex2 1.5
(compiled 2022.04.07 svn.rca3783a0 for OlexSys, GUI svn.r6498)
;
_shelx_SHELXL_version_number     2019/2
_chemical_name_common            ?
_chemical_name_systematic        ?
_chemical_formula_moiety         'C49.35 H33.25 Eu2 N9.45 O14'
_chemical_formula_sum            'C49.35 H33.25 Eu2 N9.45 O14'
_chemical_formula_weight         1286.52
_chemical_melting_point          ?
loop_
_atom_type_symbol
_atom_type_description
_atom_type_scat_dispersion_real
_atom_type_scat_dispersion_imag
_atom_type_scat_source
C C 0.0033 0.0016 'International Tables Vol C Tables 4.2.6.8 and 6.1.1.4'
H H 0.0000 0.0000 'International Tables Vol C Tables 4.2.6.8 and 6.1.1.4'
Eu Eu -0.1578 3.6682 'International Tables Vol C Tables 4.2.6.8 and 6.1.1.4'
N N 0.0061 0.0033 'International Tables Vol C Tables 4.2.6.8 and 6.1.1.4'
O O 0.0106 0.0060 'International Tables Vol C Tables 4.2.6.8 and 6.1.1.4'

_shelx_space_group_comment       
;
The symmetry employed for this shelxl refinement is uniquely defined
by the following loop, which should always be used as a source of
symmetry information in preference to the above space-group names.
They are only intended as comments.
;
_space_group_crystal_system      monoclinic
_space_group_IT_number           15
_space_group_name_H-M_alt        'C 1 2/c 1'
_space_group_name_Hall           '-C 2yc'
loop_
_space_group_symop_operation_xyz
'x, y, z'
'-x, y, -z+1/2'
'x+1/2, y+1/2, z'
'-x+1/2, y+1/2, -z+1/2'
'-x, -y, -z'
'x, -y, z-1/2'
'-x+1/2, -y+1/2, -z'
'x+1/2, -y+1/2, z-1/2'

_cell_length_a                   22.6951(13)
_cell_length_b                   13.7413(6)
_cell_length_c                   35.681(3)
_cell_angle_alpha                90
_cell_angle_beta                 101.363(6)
_cell_angle_gamma                90
_cell_volume                     10909.4(11)
_cell_formula_units_Z            8
_cell_measurement_reflns_used    7086
_cell_measurement_temperature    293(2)
_cell_measurement_theta_max      28.2430
_cell_measurement_theta_min      3.0300
_shelx_estimated_absorpt_T_max   ?
_shelx_estimated_absorpt_T_min   ?
_exptl_absorpt_coefficient_mu    2.349
_exptl_absorpt_correction_T_max  1.00000
_exptl_absorpt_correction_T_min  0.54206
_exptl_absorpt_correction_type   multi-scan
_exptl_absorpt_process_details   
;
CrysAlisPro 1.171.40.84a (Rigaku Oxford Diffraction, 2020)
Empirical absorption correction using spherical harmonics,
implemented in SCALE3 ABSPACK scaling algorithm.
;
_exptl_absorpt_special_details   ?
_exptl_crystal_colour            colourless
_exptl_crystal_colour_primary    colourless
_exptl_crystal_density_diffrn    1.567
_exptl_crystal_density_meas      ?
_exptl_crystal_density_method    ?
_exptl_crystal_description       block
_exptl_crystal_F_000             5068
_exptl_crystal_size_max          0.2
_exptl_crystal_size_mid          0.18
_exptl_crystal_size_min          0.16
_exptl_transmission_factor_max   ?
_exptl_transmission_factor_min   ?
_diffrn_reflns_av_R_equivalents  0.0460
_diffrn_reflns_av_unetI/netI     0.0663
_diffrn_reflns_Laue_measured_fraction_full 0.999
_diffrn_reflns_Laue_measured_fraction_max 0.999
_diffrn_reflns_limit_h_max       26
_diffrn_reflns_limit_h_min       -26
_diffrn_reflns_limit_k_max       13
_diffrn_reflns_limit_k_min       -16
_diffrn_reflns_limit_l_max       42
_diffrn_reflns_limit_l_min       -36
_diffrn_reflns_number            25053
_diffrn_reflns_point_group_measured_fraction_full 0.999
_diffrn_reflns_point_group_measured_fraction_max 0.999
_diffrn_reflns_theta_full        25.009
_diffrn_reflns_theta_max         25.009
_diffrn_reflns_theta_min         1.742
_diffrn_ambient_temperature      293(2)
_diffrn_detector                 'CCD plate'
_diffrn_detector_area_resol_mean 10.5479
_diffrn_detector_type            AtlasS2
_diffrn_measured_fraction_theta_full 0.999
_diffrn_measured_fraction_theta_max 0.999
_diffrn_measurement_details      
;
List of Runs (angles in degrees, time in seconds):

  # Type    Start    End  Width  t~exp~   \w     \q     \k     \f   Frames
#--------------------------------------------------------------------------
  1  \w     -6.00  23.00   1.00   14.15    --  -10.77 -99.00-120.00   29
  2  \w    -55.00  40.00   1.00   14.15    --   11.63 -57.00 -30.00   95
  3  \w     -2.00  75.00   1.00   14.15    --   11.63  38.00 150.00   77
;
_diffrn_measurement_device       'four-circle diffractometer'
_diffrn_measurement_device_type  'SuperNova, Dual, Cu at home/near, AtlasS2'
_diffrn_measurement_method       '\w scans'
_diffrn_orient_matrix_type       
'CrysAlisPro convention (1999,Acta A55,543-557)'
_diffrn_orient_matrix_UB_11      0.0050171000
_diffrn_orient_matrix_UB_12      -0.0508751000
_diffrn_orient_matrix_UB_13      -0.0007251000
_diffrn_orient_matrix_UB_21      -0.0257949000
_diffrn_orient_matrix_UB_22      -0.0045993000
_diffrn_orient_matrix_UB_23      -0.0147651000
_diffrn_orient_matrix_UB_31      0.0180272000
_diffrn_orient_matrix_UB_32      0.0076085000
_diffrn_orient_matrix_UB_33      -0.0138741000
_diffrn_radiation_monochromator  mirror
_diffrn_radiation_probe          x-ray
_diffrn_radiation_type           'Mo K\a'
_diffrn_radiation_wavelength     0.71073
_diffrn_source                   'micro-focus sealed X-ray tube'
_diffrn_source_type              'SuperNova (Mo) X-ray Source'
_reflns_Friedel_coverage         0.000
_reflns_Friedel_fraction_full    .
_reflns_Friedel_fraction_max     .
_reflns_number_gt                7813
_reflns_number_total             9600
_reflns_special_details          
;
 Reflections were merged by SHELXL according to the crystal
 class for the calculation of statistics and refinement.
 
 Structure factors included contributions from the .fab file.
 
 _reflns_Friedel_fraction is defined as the number of unique
 Friedel pairs measured divided by the number that would be
 possible theoretically, ignoring centric projections and
 systematic absences.
;
_reflns_threshold_expression     'I > 2\s(I)'
_computing_cell_refinement       'CrysAlisPro 1.171.40.84a (Rigaku OD, 2020)'
_computing_data_collection       'CrysAlisPro 1.171.40.84a (Rigaku OD, 2020)'
_computing_data_reduction        'CrysAlisPro 1.171.40.84a (Rigaku OD, 2020)'
_computing_molecular_graphics    'Olex2 1.5 (Dolomanov et al., 2009)'
_computing_publication_material  'Olex2 1.5 (Dolomanov et al., 2009)'
_computing_structure_refinement  'SHELXL 2019/2 (Sheldrick, 2015)'
_computing_structure_solution    'SHELXT  (Sheldrick, 2015)'
_refine_diff_density_max         1.296
_refine_diff_density_min         -2.355
_refine_diff_density_rms         0.153
_refine_ls_extinction_coef       .
_refine_ls_extinction_method     none
_refine_ls_goodness_of_fit_ref   1.086
_refine_ls_hydrogen_treatment    constr
_refine_ls_matrix_type           full
_refine_ls_number_parameters     695
_refine_ls_number_reflns         9600
_refine_ls_number_restraints     102
_refine_ls_R_factor_all          0.0657
_refine_ls_R_factor_gt           0.0500
_refine_ls_restrained_S_all      1.086
_refine_ls_shift/su_max          0.003
_refine_ls_shift/su_mean         0.000
_refine_ls_structure_factor_coef Fsqd
_refine_ls_weighting_details     
'w=1/[\s^2^(Fo^2^)+(0.0397P)^2^+115.8661P] where P=(Fo^2^+2Fc^2^)/3'
_refine_ls_weighting_scheme      calc
_refine_ls_wR_factor_gt          0.1109
_refine_ls_wR_factor_ref         0.1195
_refine_special_details          ?
_olex2_refinement_description    
;
1. Fixed Uiso
 At 1.2 times of:
  All C(H) groups
 At 1.5 times of:
  All C(H,H,H) groups, All O(H,H) groups
2. Restrained distances
 N7A-C35 = N7-C35
 1.45 with sigma of 0.01
 O13-C49
 1.15 with sigma of 0.01
 C51-C50
 2.2 with sigma of 0.01
 N10-C51 = N10-C50
 1.5 with sigma of 0.01
 N10-C49
 1.32 with sigma of 0.01
 O13-C49 \\sim O13A-C49
 with sigma of 0.02
 Eu2-O13 \\sim Eu2-O13A
 with sigma of 0.02
 C51-C49 \\sim C49-C50
 with sigma of 0.001
3. Restrained planarity
 N10, C49, C50, C51
 with sigma of 0.001
 N7, N8, N9, C33, C34
 with sigma of 0.001
4. Uiso/Uaniso restraints and constraints
O13 \\sim N10 \\sim C49 \\sim C50 \\sim C51: within 2A with sigma of 0.01 and
sigma for terminal atoms of 0.02 within 2A
C28 \\sim C29 \\sim C30 \\sim C25 \\sim C26 \\sim C27: within 2A with sigma of
0.001 and sigma for terminal atoms of 0.002 within 2A
Uanis(N9A) \\sim Ueq, Uanis(N9) \\sim Ueq: with sigma of 0.005 and sigma for
terminal atoms of 0.005
Uanis(C28) \\sim Ueq: with sigma of 0.005 and sigma for terminal atoms of 0.005
Uanis(C34A) \\sim Ueq, Uanis(C34) \\sim Ueq: with sigma of 0.005 and sigma for
terminal atoms of 0.005
Uanis(O13) = Uanis(O13A)
Uanis(N7A) = Uanis(N7)
Uanis(N8A) = Uanis(N8)
Uanis(C33A) = Uanis(C33)
Uanis(N9) = Uanis(N9A)
Uanis(C34) = Uanis(C34A)
5. Others
 Sof(N7A)=Sof(C34A)=Sof(H34A)=Sof(N9A)=Sof(C33A)=Sof(H33A)=Sof(N8A)=1-FVAR(1)
 Sof(N7)=Sof(N8)=Sof(C33)=Sof(H33)=Sof(N9)=Sof(C34)=Sof(H34)=FVAR(1)
 Fixed Sof: O13(0.45) N10(0.45) C49(0.45) H49(0.45) C50(0.45) H50A(0.45)
 H50B(0.45) H50C(0.45) C51(0.45) H51A(0.45) H51B(0.45) H51C(0.45) O13A(0.55)
 H13A(0.55) H13B(0.55)
6.a Riding coordinates:
 O14(H14A,H14B), C50(H50A,H50B,H50C), C51(H51A,H51B,H51C), O13A(H13A,H13B)
6.b Aromatic/amide H refined with riding coordinates:
 C1(H1), C2(H2), C4(H4), C5(H5), C7(H7), C8(H8), C10(H10), C12(H12), C14(H14),
 C17(H17), C18(H18), C20(H20), C21(H21), C23(H23), C24(H24), C26(H26), C28(H28),
  C30(H30), C36(H36), C37(H37), C39(H39), C40(H40), C42(H42), C44(H44),
 C46(H46), C33(H33), C34(H34), C49(H49), C34A(H34A), C33A(H33A)
6.c Fitted pentagon refined as free rotating group:
 N7(N8,C33,N9,C34), N7A(C34A,N9A,C33A,N8A)
;
_atom_sites_solution_hydrogens   mixed
_atom_sites_solution_primary     dual
_atom_sites_solution_secondary   ?
loop_
_atom_site_label
_atom_site_type_symbol
_atom_site_fract_x
_atom_site_fract_y
_atom_site_fract_z
_atom_site_U_iso_or_equiv
_atom_site_adp_type
_atom_site_occupancy
_atom_site_site_symmetry_order
_atom_site_calc_flag
_atom_site_refinement_flags_posn
_atom_site_refinement_flags_adp
_atom_site_refinement_flags_occupancy
_atom_site_disorder_assembly
_atom_site_disorder_group
Eu1 Eu 0.66951(2) 0.72046(2) 0.75889(2) 0.01973(11) Uani 1 1 d . . . . .
Eu2 Eu 0.77339(2) 0.98816(2) 0.67425(2) 0.01948(11) Uani 1 1 d D . . . .
O1 O 0.5643(2) 0.7363(4) 0.73598(15) 0.0375(13) Uani 1 1 d . . . . .
O2 O 0.6181(2) 0.7822(4) 0.69388(14) 0.0316(12) Uani 1 1 d . . . . .
O3 O 0.3592(2) 0.6107(3) 0.69299(13) 0.0257(11) Uani 1 1 d . . . . .
O4 O 0.3255(2) 0.5887(4) 0.63112(15) 0.0382(13) Uani 1 1 d . . . . .
O5 O 0.7549(3) 0.8200(4) 0.67338(14) 0.0355(13) Uani 1 1 d . . . . .
O6 O 0.7447(2) 0.7323(3) 0.72444(13) 0.0283(11) Uani 1 1 d . . . . .
O7 O 0.8256(3) 0.3959(4) 0.73402(15) 0.0434(15) Uani 1 1 d . . . . .
O8 O 0.8258(3) 0.3135(3) 0.68168(15) 0.0356(13) Uani 1 1 d . . . . .
O9 O 0.7576(2) 0.6488(3) 0.79844(14) 0.0256(11) Uani 1 1 d . . . . .
O10 O 0.7960(2) 0.6199(4) 0.85910(14) 0.0320(12) Uani 1 1 d . . . . .
O11 O 0.8065(2) 0.9577(4) 0.73920(14) 0.0372(13) Uani 1 1 d . . . . .
O12 O 0.8516(3) 1.0764(4) 0.77635(15) 0.0370(13) Uani 1 1 d . . . . .
O14 O 0.6727(3) 0.9636(4) 0.6854(2) 0.0565(18) Uani 1 1 d . . . . .
H14A H 0.665543 0.902415 0.686493 0.085 Uiso 1 1 d R U . . .
H14B H 0.647073 0.993635 0.670393 0.085 Uiso 1 1 d R U . . .
N1 N 0.4645(4) 0.8992(6) 0.4528(2) 0.052(2) Uani 1 1 d . . . . .
N2 N 0.4136(4) 0.9096(8) 0.4271(3) 0.086(3) Uani 1 1 d . . . . .
N3 N 0.4908(5) 0.9479(8) 0.4011(3) 0.089(3) Uani 1 1 d . . . . .
N4 N 0.7897(3) 0.5922(5) 0.45580(17) 0.0344(16) Uani 1 1 d . . . . .
N5 N 0.8299(3) 0.6506(5) 0.44205(18) 0.0413(18) Uani 1 1 d . . . . .
N6 N 0.7687(3) 0.5709(4) 0.39397(16) 0.0295(14) Uani 1 1 d . . . . .
C1 C 0.4317(5) 0.9409(11) 0.3957(3) 0.089(4) Uani 1 1 d . . . . .
H1 H 0.405784 0.956001 0.372890 0.107 Uiso 1 1 calc R U . . .
C2 C 0.5107(5) 0.9234(9) 0.4374(3) 0.071(3) Uani 1 1 d . . . . .
H2 H 0.550749 0.923307 0.449910 0.085 Uiso 1 1 calc R U . . .
C3 C 0.4653(4) 0.8672(7) 0.4912(2) 0.044(2) Uani 1 1 d . . . . .
C4 C 0.4120(4) 0.8649(8) 0.5046(3) 0.065(3) Uani 1 1 d . . . . .
H4 H 0.376344 0.885278 0.489094 0.077 Uiso 1 1 calc R U . . .
C5 C 0.4123(4) 0.8318(8) 0.5416(3) 0.057(3) Uani 1 1 d . . . . .
H5 H 0.376526 0.830444 0.550528 0.069 Uiso 1 1 calc R U . . .
C6 C 0.4648(3) 0.8009(6) 0.5652(2) 0.0360(19) Uani 1 1 d . . . . .
C7 C 0.5174(4) 0.8048(8) 0.5511(3) 0.053(3) Uani 1 1 d . . . . .
H7 H 0.553403 0.785253 0.566560 0.063 Uiso 1 1 calc R U . . .
C8 C 0.5173(4) 0.8378(8) 0.5141(3) 0.053(3) Uani 1 1 d . . . . .
H8 H 0.553033 0.839678 0.505060 0.064 Uiso 1 1 calc R U . . .
C9 C 0.4647(3) 0.7653(6) 0.6043(2) 0.0331(18) Uani 1 1 d . . . . .
C10 C 0.5143(3) 0.7792(6) 0.6340(2) 0.0351(19) Uani 1 1 d . . . . .
H10 H 0.547943 0.811862 0.629183 0.042 Uiso 1 1 calc R U . . .
C11 C 0.5142(3) 0.7452(5) 0.6705(2) 0.0275(17) Uani 1 1 d . . . . .
C12 C 0.4645(3) 0.6983(5) 0.6784(2) 0.0287(17) Uani 1 1 d . . . . .
H12 H 0.464141 0.678007 0.703238 0.034 Uiso 1 1 calc R U . . .
C13 C 0.4152(3) 0.6814(5) 0.6498(2) 0.0272(17) Uani 1 1 d . . . . .
C14 C 0.4151(3) 0.7143(6) 0.6128(2) 0.0308(18) Uani 1 1 d . . . . .
H14 H 0.381915 0.702470 0.593513 0.037 Uiso 1 1 calc R U . . .
C15 C 0.5689(3) 0.7576(5) 0.7019(2) 0.0273(16) Uani 1 1 d . . . . .
C16 C 0.3627(3) 0.6254(5) 0.6579(2) 0.0247(16) Uani 1 1 d . . . . .
C17 C 0.8150(3) 0.6354(6) 0.4051(2) 0.0369(19) Uani 1 1 d . . . . .
H17 H 0.834462 0.666128 0.387769 0.044 Uiso 1 1 calc R U . . .
C18 C 0.7542(4) 0.5476(6) 0.4270(2) 0.0336(18) Uani 1 1 d . . . . .
H18 H 0.723199 0.505547 0.429698 0.040 Uiso 1 1 calc R U . . .
C19 C 0.7905(4) 0.5861(6) 0.4961(2) 0.0336(18) Uani 1 1 d . . . . .
C20 C 0.8110(4) 0.6643(6) 0.5190(2) 0.044(2) Uani 1 1 d . . . . .
H20 H 0.823952 0.720721 0.508708 0.053 Uiso 1 1 calc R U . . .
C21 C 0.8120(4) 0.6571(6) 0.5581(2) 0.041(2) Uani 1 1 d . . . . .
H21 H 0.826236 0.709374 0.573845 0.049 Uiso 1 1 calc R U . . .
C22 C 0.7921(4) 0.5736(5) 0.5743(2) 0.0328(18) Uani 1 1 d . . . . .
C23 C 0.7710(4) 0.4968(6) 0.5496(2) 0.041(2) Uani 1 1 d . . . . .
H23 H 0.756996 0.440493 0.559431 0.049 Uiso 1 1 calc R U . . .
C24 C 0.7704(4) 0.5030(6) 0.5109(2) 0.043(2) Uani 1 1 d . . . . .
H24 H 0.756463 0.451034 0.494879 0.052 Uiso 1 1 calc R U . . .
C25 C 0.7916(3) 0.5700(5) 0.6154(2) 0.0275(8) Uani 1 1 d . U . . .
C26 C 0.8060(3) 0.4852(5) 0.6368(2) 0.0272(8) Uani 1 1 d . U . . .
H26 H 0.816187 0.429056 0.624955 0.033 Uiso 1 1 calc R U . . .
C27 C 0.8051(3) 0.4842(5) 0.67602(19) 0.0264(8) Uani 1 1 d . U . . .
C28 C 0.7893(3) 0.5667(5) 0.6938(2) 0.0258(8) Uani 1 1 d . U . . .
H28 H 0.788253 0.565550 0.719749 0.031 Uiso 1 1 calc R U . . .
C29 C 0.7748(3) 0.6518(5) 0.67270(19) 0.0266(8) Uani 1 1 d . U . . .
C30 C 0.7765(3) 0.6523(5) 0.6344(2) 0.0272(8) Uani 1 1 d . U . . .
H30 H 0.767152 0.709611 0.620570 0.033 Uiso 1 1 calc R U . . .
C31 C 0.7566(3) 0.7417(5) 0.69170(19) 0.0218(15) Uani 1 1 d . . . . .
C32 C 0.8209(3) 0.3925(5) 0.69853(19) 0.0214(15) Uani 1 1 d . . . . .
C35 C 0.9091(4) 1.0172(7) 0.9882(2) 0.047(2) Uani 1 1 d D . . . .
C36 C 0.9191(5) 0.9215(7) 0.9817(3) 0.061(3) Uani 1 1 d . . . . .
H36 H 0.935146 0.880159 1.001715 0.073 Uiso 1 1 calc R U . . .
C37 C 0.9051(5) 0.8876(7) 0.9446(3) 0.056(3) Uani 1 1 d . . . . .
H37 H 0.911817 0.822362 0.939980 0.067 Uiso 1 1 calc R U . . .
C38 C 0.8811(4) 0.9476(6) 0.9140(2) 0.0347(18) Uani 1 1 d . . . . .
C39 C 0.8727(4) 1.0456(6) 0.9227(2) 0.046(2) Uani 1 1 d . . . . .
H39 H 0.857244 1.088433 0.903038 0.055 Uiso 1 1 calc R U . . .
C40 C 0.8869(4) 1.0802(7) 0.9600(3) 0.053(2) Uani 1 1 d . . . . .
H40 H 0.881286 1.145384 0.965370 0.063 Uiso 1 1 calc R U . . .
C41 C 0.8610(3) 0.9082(5) 0.8750(2) 0.0304(17) Uani 1 1 d . . . . .
C42 C 0.8402(3) 0.8128(5) 0.8700(2) 0.0300(17) Uani 1 1 d . . . . .
H42 H 0.841420 0.773672 0.891380 0.036 Uiso 1 1 calc R U . . .
C43 C 0.8176(3) 0.7742(5) 0.83395(19) 0.0233(15) Uani 1 1 d . . . . .
C44 C 0.8176(3) 0.8313(5) 0.8017(2) 0.0238(16) Uani 1 1 d . . . . .
H44 H 0.803813 0.805353 0.777510 0.029 Uiso 1 1 calc R U . . .
C45 C 0.8379(3) 0.9264(5) 0.80557(19) 0.0240(16) Uani 1 1 d . . . . .
C46 C 0.8597(3) 0.9646(5) 0.8420(2) 0.0293(17) Uani 1 1 d . . . . .
H46 H 0.873625 1.028435 0.844387 0.035 Uiso 1 1 calc R U . . .
C47 C 0.7899(3) 0.6752(5) 0.8306(2) 0.0223(15) Uani 1 1 d . . . . .
C48 C 0.8327(3) 0.9904(5) 0.7710(2) 0.0280(17) Uani 1 1 d . . . . .
O13 O 0.8637(10) 0.906(5) 0.6658(17) 0.070(5) Uani 0.45 1 d D U P A 1
N7 N 0.9080(13) 1.058(2) 1.0250(4) 0.046(4) Uani 0.353(10) 1 d DG . P B 1
N8 N 0.9371(17) 1.147(2) 1.0379(7) 0.105(7) Uani 0.353(10) 1 d G . P B 1
C33 C 0.9424(14) 1.1512(19) 1.0782(7) 0.109(6) Uani 0.353(10) 1 d G . P B 1
H33 H 0.959682 1.201697 1.093966 0.131 Uiso 0.353(10) 1 calc R U P B 1
N9 N 0.9165(11) 1.065(2) 1.0901(4) 0.089(5) Uani 0.353(10) 1 d G U P B 1
C34 C 0.8953(11) 1.0076(16) 1.0572(7) 0.072(4) Uani 0.353(10) 1 d G U P B 1
H34 H 0.876423 0.947489 1.056900 0.086 Uiso 0.353(10) 1 calc R U P B 1
N10 N 0.9530(6) 0.8300(11) 0.67821(17) 0.093(5) Uani 0.45 1 d D U P A 1
C49 C 0.9144(7) 0.8998(14) 0.6775(4) 0.082(5) Uani 0.45 1 d D U P A 1
H49 H 0.931404 0.956897 0.688735 0.098 Uiso 0.45 1 calc R U P A 1
C50 C 0.9437(11) 0.7226(11) 0.6727(6) 0.135(10) Uani 0.45 1 d D U P A 1
H50A H 0.942478 0.692650 0.696875 0.202 Uiso 0.45 1 d R U P A 1
H50B H 0.976428 0.695960 0.662665 0.202 Uiso 0.45 1 d R U P A 1
H50C H 0.906568 0.710370 0.655205 0.202 Uiso 0.45 1 d R U P A 1
C51 C 1.0189(6) 0.8274(19) 0.6844(5) 0.133(9) Uani 0.45 1 d D U P A 1
H51A H 1.033799 0.892686 0.684193 0.200 Uiso 0.45 1 d R U P A 1
H51B H 1.031089 0.790446 0.664433 0.200 Uiso 0.45 1 d R U P A 1
H51C H 1.034809 0.797766 0.708683 0.200 Uiso 0.45 1 d R U P A 1
O13A O 0.8664(9) 0.903(4) 0.6728(14) 0.070(5) Uani 0.55 1 d D . P A 2
H13A H 0.880840 0.894821 0.653861 0.105 Uiso 0.55 1 d R U P A 2
H13B H 0.875670 0.856611 0.687671 0.105 Uiso 0.55 1 d R U P A 2
N7A N 0.9275(5) 1.0464(11) 1.0270(2) 0.046(4) Uani 0.647(10) 1 d DG . P B 2
C34A C 0.9559(6) 0.9980(8) 1.0609(3) 0.072(4) Uani 0.647(10) 1 d G U P B 2
H34A H 0.969996 0.934343 1.062617 0.086 Uiso 0.647(10) 1 calc R U P B 2
N9A N 0.9589(6) 1.0640(11) 1.0919(2) 0.089(5) Uani 0.647(10) 1 d G U P B 2
C33A C 0.9324(8) 1.1532(9) 1.0770(4) 0.109(6) Uani 0.647(10) 1 d G . P B 2
H33A H 0.928413 1.208895 1.091127 0.131 Uiso 0.647(10) 1 calc R U P B 2
N8A N 0.9129(8) 1.1422(10) 1.0369(4) 0.105(7) Uani 0.647(10) 1 d G . P B 2

loop_
_atom_site_aniso_label
_atom_site_aniso_U_11
_atom_site_aniso_U_22
_atom_site_aniso_U_33
_atom_site_aniso_U_23
_atom_site_aniso_U_13
_atom_site_aniso_U_12
Eu1 0.03000(19) 0.01524(19) 0.01318(18) -0.00031(14) 0.00240(14) 0.00112(15)
Eu2 0.02902(19) 0.01456(19) 0.01450(19) -0.00055(14) 0.00338(14) 0.00001(15)
O1 0.030(3) 0.054(4) 0.026(3) 0.008(3) 0.001(2) -0.004(3)
O2 0.028(3) 0.034(3) 0.031(3) 0.007(2) 0.004(2) -0.009(2)
O3 0.031(3) 0.024(3) 0.024(3) -0.004(2) 0.010(2) -0.006(2)
O4 0.042(3) 0.048(3) 0.024(3) -0.003(3) 0.006(3) -0.022(3)
O5 0.070(4) 0.019(3) 0.016(3) 0.000(2) 0.006(3) 0.001(3)
O6 0.038(3) 0.027(3) 0.021(3) -0.005(2) 0.009(2) -0.002(2)
O7 0.081(4) 0.021(3) 0.028(3) 0.007(2) 0.009(3) 0.003(3)
O8 0.065(4) 0.017(3) 0.028(3) 0.004(2) 0.018(3) 0.010(3)
O9 0.032(3) 0.020(3) 0.022(3) 0.002(2) -0.001(2) -0.002(2)
O10 0.049(3) 0.023(3) 0.022(3) 0.004(2) 0.001(2) -0.005(3)
O11 0.053(3) 0.033(3) 0.020(3) 0.006(2) -0.008(2) -0.012(3)
O12 0.063(4) 0.019(3) 0.026(3) 0.006(2) 0.002(3) -0.003(3)
O14 0.048(3) 0.028(3) 0.102(6) 0.020(3) 0.033(4) -0.002(3)
N1 0.063(5) 0.061(5) 0.028(4) 0.012(4) 0.001(4) -0.017(4)
N2 0.081(7) 0.124(9) 0.050(6) 0.012(6) 0.004(5) -0.030(6)
N3 0.102(8) 0.121(9) 0.042(6) 0.023(6) 0.010(5) -0.024(7)
N4 0.047(4) 0.038(4) 0.019(3) -0.002(3) 0.008(3) -0.003(3)
N5 0.044(4) 0.056(5) 0.023(4) -0.004(3) 0.006(3) -0.017(4)
N6 0.044(4) 0.029(3) 0.014(3) -0.002(3) 0.004(3) 0.000(3)
C1 0.068(7) 0.151(13) 0.040(7) 0.014(8) -0.008(6) -0.030(8)
C2 0.058(6) 0.116(10) 0.039(6) 0.023(6) 0.011(5) -0.022(7)
C3 0.062(6) 0.046(5) 0.025(5) 0.004(4) 0.011(4) -0.011(5)
C4 0.047(5) 0.103(9) 0.043(6) 0.031(6) 0.006(5) 0.003(6)
C5 0.039(5) 0.093(8) 0.040(6) 0.024(5) 0.010(4) 0.008(5)
C6 0.037(4) 0.039(5) 0.032(5) 0.003(4) 0.007(4) -0.008(4)
C7 0.041(5) 0.080(7) 0.037(5) 0.007(5) 0.008(4) -0.003(5)
C8 0.043(5) 0.082(7) 0.038(5) 0.012(5) 0.012(4) -0.012(5)
C9 0.029(4) 0.042(5) 0.028(4) 0.007(4) 0.004(3) -0.004(4)
C10 0.029(4) 0.041(5) 0.033(5) 0.014(4) 0.001(3) -0.009(4)
C11 0.025(4) 0.030(4) 0.025(4) 0.001(3) 0.001(3) 0.005(3)
C12 0.033(4) 0.031(4) 0.022(4) 0.007(3) 0.005(3) -0.003(4)
C13 0.033(4) 0.026(4) 0.024(4) 0.000(3) 0.010(3) -0.004(3)
C14 0.027(4) 0.037(5) 0.028(4) 0.003(4) 0.005(3) -0.006(4)
C15 0.034(4) 0.024(4) 0.022(4) 0.004(3) 0.000(3) 0.002(3)
C16 0.023(3) 0.026(4) 0.026(4) 0.001(3) 0.008(3) -0.001(3)
C17 0.037(4) 0.050(5) 0.023(4) 0.002(4) 0.006(3) -0.010(4)
C18 0.051(5) 0.029(4) 0.022(4) -0.004(3) 0.010(4) -0.010(4)
C19 0.049(5) 0.033(4) 0.020(4) -0.003(4) 0.009(4) 0.002(4)
C20 0.073(6) 0.033(5) 0.027(5) 0.004(4) 0.012(4) -0.006(5)
C21 0.065(6) 0.033(5) 0.026(5) -0.003(4) 0.012(4) -0.006(4)
C22 0.051(5) 0.023(4) 0.024(4) -0.003(3) 0.005(4) 0.006(4)
C23 0.075(6) 0.023(4) 0.025(4) 0.002(4) 0.015(4) 0.002(4)
C24 0.074(6) 0.032(5) 0.025(5) -0.004(4) 0.014(4) 0.000(5)
C25 0.0449(18) 0.0208(16) 0.0166(16) 0.0006(14) 0.0056(15) 0.0034(15)
C26 0.0444(18) 0.0206(16) 0.0164(16) 0.0003(14) 0.0057(15) 0.0033(15)
C27 0.0434(18) 0.0203(16) 0.0156(16) 0.0004(14) 0.0060(14) 0.0030(15)
C28 0.0425(17) 0.0201(16) 0.0147(16) 0.0007(14) 0.0055(14) 0.0027(15)
C29 0.0436(18) 0.0201(16) 0.0159(16) 0.0009(14) 0.0055(15) 0.0029(15)
C30 0.0445(18) 0.0205(16) 0.0164(16) 0.0009(14) 0.0054(15) 0.0031(15)
C31 0.026(3) 0.017(4) 0.022(4) -0.002(3) 0.003(3) -0.004(3)
C32 0.026(3) 0.020(4) 0.018(4) 0.002(3) 0.004(3) 0.005(3)
C35 0.066(6) 0.047(6) 0.026(5) -0.009(4) 0.003(4) -0.011(5)
C36 0.107(8) 0.043(6) 0.024(5) 0.001(4) -0.011(5) 0.000(6)
C37 0.086(7) 0.038(5) 0.031(5) -0.004(4) -0.016(5) -0.003(5)
C38 0.045(5) 0.029(4) 0.027(4) 0.003(4) -0.001(4) -0.009(4)
C39 0.065(6) 0.039(5) 0.030(5) -0.002(4) -0.002(4) -0.011(5)
C40 0.078(7) 0.033(5) 0.042(6) -0.003(4) -0.002(5) 0.001(5)
C41 0.041(4) 0.025(4) 0.021(4) -0.001(3) -0.005(3) -0.009(4)
C42 0.043(4) 0.022(4) 0.021(4) 0.006(3) -0.001(3) -0.007(4)
C43 0.029(4) 0.020(4) 0.018(4) 0.005(3) -0.003(3) 0.000(3)
C44 0.021(3) 0.023(4) 0.023(4) 0.002(3) -0.007(3) -0.002(3)
C45 0.028(4) 0.024(4) 0.019(4) 0.003(3) 0.003(3) -0.001(3)
C46 0.032(4) 0.022(4) 0.031(4) 0.005(3) 0.000(3) -0.006(3)
C47 0.023(3) 0.018(4) 0.025(4) -0.002(3) 0.003(3) -0.004(3)
C48 0.035(4) 0.025(4) 0.024(4) 0.010(3) 0.007(3) 0.003(4)
O13 0.050(4) 0.071(6) 0.091(13) -0.002(8) 0.019(5) 0.023(4)
N7 0.041(11) 0.055(6) 0.034(5) -0.005(4) -0.009(5) 0.006(7)
N8 0.13(2) 0.119(11) 0.053(7) -0.031(7) -0.011(9) 0.045(11)
C33 0.157(15) 0.111(12) 0.051(8) -0.016(8) 0.001(9) 0.041(12)
N9 0.091(6) 0.091(5) 0.086(5) -0.005(3) 0.019(4) -0.001(4)
C34 0.077(5) 0.071(5) 0.068(5) -0.002(3) 0.014(3) -0.001(3)
N10 0.059(8) 0.109(11) 0.110(12) 0.025(10) 0.020(8) 0.043(9)
C49 0.053(7) 0.093(9) 0.099(12) 0.017(9) 0.017(8) 0.036(8)
C50 0.123(17) 0.126(19) 0.15(2) 0.011(18) 0.010(17) 0.026(17)
C51 0.067(14) 0.19(2) 0.147(19) 0.029(18) 0.021(15) 0.005(16)
O13A 0.050(4) 0.071(6) 0.091(13) -0.002(8) 0.019(5) 0.023(4)
N7A 0.041(11) 0.055(6) 0.034(5) -0.005(4) -0.009(5) 0.006(7)
C34A 0.077(5) 0.071(5) 0.068(5) -0.002(3) 0.014(3) -0.001(3)
N9A 0.091(6) 0.091(5) 0.086(5) -0.005(3) 0.019(4) -0.001(4)
C33A 0.157(15) 0.111(12) 0.051(8) -0.016(8) 0.001(9) 0.041(12)
N8A 0.13(2) 0.119(11) 0.053(7) -0.031(7) -0.011(9) 0.045(11)

_geom_special_details            
;
 All esds (except the esd in the dihedral angle between two l.s. planes)
 are estimated using the full covariance matrix.  The cell esds are taken
 into account individually in the estimation of esds in distances, angles
 and torsion angles; correlations between esds in cell parameters are only
 used when they are defined by crystal symmetry.  An approximate (isotropic)
 treatment of cell esds is used for estimating esds involving l.s. planes.
;
loop_
_geom_bond_atom_site_label_1
_geom_bond_atom_site_label_2
_geom_bond_distance
_geom_bond_site_symmetry_2
_geom_bond_publ_flag
Eu1 Eu2 4.0426(5) 4_646 ?
Eu1 O1 2.376(5) . ?
Eu1 O2 2.529(5) . ?
Eu1 O3 2.468(4) 2_656 ?
Eu1 O6 2.297(4) . ?
Eu1 O7 2.424(5) 4_656 ?
Eu1 O8 2.460(5) 4_656 ?
Eu1 O9 2.419(5) . ?
Eu1 O12 2.343(5) 4_646 ?
Eu1 C32 2.795(7) 4_656 ?
Eu2 O3 2.561(5) 3 ?
Eu2 O4 2.528(5) 3 ?
Eu2 O5 2.348(5) . ?
Eu2 O9 2.566(5) 4_656 ?
Eu2 O10 2.537(5) 4_656 ?
Eu2 O11 2.329(5) . ?
Eu2 O14 2.421(5) . ?
Eu2 N6 2.565(6) 7_666 ?
Eu2 C16 2.911(7) 3 ?
Eu2 C47 2.933(7) 4_656 ?
Eu2 O13 2.410(13) . ?
Eu2 O13A 2.424(11) . ?
O1 C15 1.273(8) . ?
O2 C15 1.253(8) . ?
O3 C16 1.286(8) . ?
O4 C16 1.250(9) . ?
O5 C31 1.255(8) . ?
O6 C31 1.256(8) . ?
O7 C32 1.251(8) . ?
O8 C32 1.256(8) . ?
O9 C47 1.285(8) . ?
O10 C47 1.256(8) . ?
O11 C48 1.258(9) . ?
O12 C48 1.258(9) . ?
O14 H14A 0.8578 . ?
O14 H14B 0.8205 . ?
N1 N2 1.332(12) . ?
N1 C2 1.320(11) . ?
N1 C3 1.435(10) . ?
N2 C1 1.337(14) . ?
N3 C1 1.319(14) . ?
N3 C2 1.329(13) . ?
N4 N5 1.375(9) . ?
N4 C18 1.324(10) . ?
N4 C19 1.438(9) . ?
N5 C17 1.310(10) . ?
N6 C17 1.373(10) . ?
N6 C18 1.325(9) . ?
C1 H1 0.9300 . ?
C2 H2 0.9300 . ?
C3 C4 1.385(12) . ?
C3 C8 1.359(12) . ?
C4 H4 0.9300 . ?
C4 C5 1.393(12) . ?
C5 H5 0.9300 . ?
C5 C6 1.383(12) . ?
C6 C7 1.386(11) . ?
C6 C9 1.480(11) . ?
C7 H7 0.9300 . ?
C7 C8 1.396(12) . ?
C8 H8 0.9300 . ?
C9 C10 1.399(11) . ?
C9 C14 1.408(10) . ?
C10 H10 0.9300 . ?
C10 C11 1.381(10) . ?
C11 C12 1.378(10) . ?
C11 C15 1.511(10) . ?
C12 H12 0.9300 . ?
C12 C13 1.377(10) . ?
C13 C14 1.394(10) . ?
C13 C16 1.494(10) . ?
C14 H14 0.9300 . ?
C17 H17 0.9300 . ?
C18 H18 0.9300 . ?
C19 C20 1.376(11) . ?
C19 C24 1.372(11) . ?
C20 H20 0.9300 . ?
C20 C21 1.392(11) . ?
C21 H21 0.9300 . ?
C21 C22 1.399(11) . ?
C22 C23 1.398(11) . ?
C22 C25 1.470(10) . ?
C23 H23 0.9300 . ?
C23 C24 1.382(11) . ?
C24 H24 0.9300 . ?
C25 C26 1.395(10) . ?
C25 C30 1.396(10) . ?
C26 H26 0.9300 . ?
C26 C27 1.405(9) . ?
C27 C28 1.382(9) . ?
C27 C32 1.500(9) . ?
C28 H28 0.9300 . ?
C28 C29 1.395(10) . ?
C29 C30 1.376(9) . ?
C29 C31 1.506(9) . ?
C30 H30 0.9300 . ?
C35 C36 1.362(13) . ?
C35 C40 1.347(12) . ?
C35 N7 1.431(10) . ?
C35 N7A 1.424(8) . ?
C36 H36 0.9300 . ?
C36 C37 1.378(12) . ?
C37 H37 0.9300 . ?
C37 C38 1.392(12) . ?
C38 C39 1.404(12) . ?
C38 C41 1.479(10) . ?
C39 H39 0.9300 . ?
C39 C40 1.390(12) . ?
C40 H40 0.9300 . ?
C41 C42 1.393(10) . ?
C41 C46 1.405(10) . ?
C42 H42 0.9300 . ?
C42 C43 1.391(10) . ?
C43 C44 1.391(9) . ?
C43 C47 1.493(10) . ?
C44 H44 0.9300 . ?
C44 C45 1.384(10) . ?
C45 C46 1.398(10) . ?
C45 C48 1.499(10) . ?
C46 H46 0.9300 . ?
O13 C49 1.146(10) . ?
N7 N8 1.4200 . ?
N7 C34 1.4200 . ?
N8 C33 1.4200 . ?
C33 H33 0.9300 . ?
C33 N9 1.4200 . ?
N9 C34 1.4200 . ?
C34 H34 0.9300 . ?
N10 C49 1.295(10) . ?
N10 C50 1.498(10) . ?
N10 C51 1.468(10) . ?
C49 H49 0.9300 . ?
C50 H50A 0.9597 . ?
C50 H50B 0.9599 . ?
C50 H50C 0.9600 . ?
C51 H51A 0.9600 . ?
C51 H51B 0.9600 . ?
C51 H51C 0.9600 . ?
O13A H13A 0.8129 . ?
O13A H13B 0.8298 . ?
N7A C34A 1.4200 . ?
N7A N8A 1.4200 . ?
C34A H34A 0.9300 . ?
C34A N9A 1.4200 . ?
N9A C33A 1.4200 . ?
C33A H33A 0.9300 . ?
C33A N8A 1.4200 . ?

loop_
_geom_angle_atom_site_label_1
_geom_angle_atom_site_label_2
_geom_angle_atom_site_label_3
_geom_angle
_geom_angle_site_symmetry_1
_geom_angle_site_symmetry_3
_geom_angle_publ_flag
O1 Eu1 Eu2 117.32(13) . 4_646 ?
O1 Eu1 O2 53.36(16) . . ?
O1 Eu1 O3 84.86(17) . 2_656 ?
O1 Eu1 O7 88.1(2) . 4_656 ?
O1 Eu1 O8 96.84(19) . 4_656 ?
O1 Eu1 O9 153.81(17) . . ?
O1 Eu1 C32 94.3(2) . 4_656 ?
O2 Eu1 Eu2 147.41(12) . 4_646 ?
O2 Eu1 C32 100.81(19) . 4_656 ?
O3 Eu1 Eu2 37.29(10) 2_656 4_646 ?
O3 Eu1 O2 134.93(16) 2_656 . ?
O3 Eu1 C32 98.15(17) 2_656 4_656 ?
O6 Eu1 Eu2 100.72(12) . 4_646 ?
O6 Eu1 O1 127.70(17) . . ?
O6 Eu1 O2 75.07(16) . . ?
O6 Eu1 O3 137.85(16) . 2_656 ?
O6 Eu1 O7 87.81(18) . 4_656 ?
O6 Eu1 O8 120.90(17) . 4_656 ?
O6 Eu1 O9 74.03(17) . . ?
O6 Eu1 O12 82.38(18) . 4_646 ?
O6 Eu1 C32 104.15(18) . 4_656 ?
O7 Eu1 Eu2 136.12(14) 4_656 4_646 ?
O7 Eu1 O2 76.44(18) 4_656 . ?
O7 Eu1 O3 123.25(16) 4_656 2_656 ?
O7 Eu1 O8 53.14(17) 4_656 4_656 ?
O7 Eu1 C32 26.53(18) 4_656 4_656 ?
O8 Eu1 Eu2 86.96(12) 4_656 4_646 ?
O8 Eu1 O2 123.39(17) 4_656 . ?
O8 Eu1 O3 71.97(16) 4_656 2_656 ?
O8 Eu1 C32 26.70(17) 4_656 4_656 ?
O9 Eu1 Eu2 37.05(11) . 4_646 ?
O9 Eu1 O2 148.29(16) . . ?
O9 Eu1 O3 69.28(15) . 2_656 ?
O9 Eu1 O7 109.18(18) . 4_656 ?
O9 Eu1 O8 79.51(18) . 4_656 ?
O9 Eu1 C32 93.46(18) . 4_656 ?
O12 Eu1 Eu2 69.96(13) 4_646 4_646 ?
O12 Eu1 O1 78.9(2) 4_646 . ?
O12 Eu1 O2 77.46(17) 4_646 . ?
O12 Eu1 O3 78.63(17) 4_646 2_656 ?
O12 Eu1 O7 153.69(18) 4_646 4_656 ?
O12 Eu1 O8 150.57(17) 4_646 4_656 ?
O12 Eu1 O9 91.54(17) 4_646 . ?
O12 Eu1 C32 172.67(19) 4_646 4_656 ?
C32 Eu1 Eu2 111.42(14) 4_656 4_646 ?
O3 Eu2 O9 65.61(14) 3 4_656 ?
O3 Eu2 N6 125.26(17) 3 7_666 ?
O3 Eu2 C16 26.20(17) 3 3 ?
O3 Eu2 C47 77.17(17) 3 4_656 ?
O4 Eu2 O3 51.46(16) 3 3 ?
O4 Eu2 O9 87.54(16) 3 4_656 ?
O4 Eu2 O10 69.26(17) 3 4_656 ?
O4 Eu2 N6 74.13(18) 3 7_666 ?
O4 Eu2 C16 25.34(18) 3 3 ?
O4 Eu2 C47 76.56(18) 3 4_656 ?
O5 Eu2 O3 140.81(18) . 3 ?
O5 Eu2 O4 129.33(17) . 3 ?
O5 Eu2 O9 142.17(16) . 4_656 ?
O5 Eu2 O10 127.11(18) . 4_656 ?
O5 Eu2 O14 72.10(19) . . ?
O5 Eu2 N6 69.14(18) . 7_666 ?
O5 Eu2 C16 139.87(19) . 3 ?
O5 Eu2 C47 141.04(19) . 4_656 ?
O5 Eu2 O13 72.0(17) . . ?
O5 Eu2 O13A 71.2(13) . . ?
O9 Eu2 C16 76.88(17) 4_656 3 ?
O9 Eu2 C47 25.94(17) 4_656 4_656 ?
O10 Eu2 O3 91.34(16) 4_656 3 ?
O10 Eu2 O9 51.16(15) 4_656 4_656 ?
O10 Eu2 N6 72.55(18) 4_656 7_666 ?
O10 Eu2 C16 80.58(18) 4_656 3 ?
O10 Eu2 C47 25.24(17) 4_656 4_656 ?
O11 Eu2 O3 77.24(17) . 3 ?
O11 Eu2 O4 127.32(18) . 3 ?
O11 Eu2 O5 81.83(18) . . ?
O11 Eu2 O9 80.54(17) . 4_656 ?
O11 Eu2 O10 130.07(18) . 4_656 ?
O11 Eu2 O14 86.6(2) . . ?
O11 Eu2 N6 150.94(19) . 7_666 ?
O11 Eu2 C16 102.43(19) . 3 ?
O11 Eu2 C47 105.9(2) . 4_656 ?
O11 Eu2 O13 85.7(16) . . ?
O11 Eu2 O13A 79.8(13) . . ?
O14 Eu2 O3 137.98(18) . 3 ?
O14 Eu2 O4 138.3(2) . 3 ?
O14 Eu2 O9 73.67(18) . 4_656 ?
O14 Eu2 O10 69.98(18) . 4_656 ?
O14 Eu2 N6 85.7(2) . 7_666 ?
O14 Eu2 C16 147.27(19) . 3 ?
O14 Eu2 C47 70.38(18) . 4_656 ?
O14 Eu2 O13A 142.3(15) . . ?
N6 Eu2 O9 123.62(17) 7_666 4_656 ?
N6 Eu2 C16 99.1(2) 7_666 3 ?
N6 Eu2 C47 97.77(19) 7_666 4_656 ?
C16 Eu2 C47 76.89(19) 3 4_656 ?
O13 Eu2 O3 73.6(14) . 3 ?
O13 Eu2 O4 71(2) . 3 ?
O13 Eu2 O9 138.9(12) . 4_656 ?
O13 Eu2 O10 138(2) . 4_656 ?
O13 Eu2 O14 144.0(18) . . ?
O13 Eu2 N6 84.3(10) . 7_666 ?
O13 Eu2 C16 68.6(19) . 3 ?
O13 Eu2 C47 145(2) . 4_656 ?
O13A Eu2 C47 147.2(15) . 4_656 ?
C15 O1 Eu1 94.8(4) . . ?
C15 O2 Eu1 88.2(4) . . ?
Eu1 O3 Eu2 106.98(16) 2_656 3_445 ?
C16 O3 Eu1 131.0(4) . 2_656 ?
C16 O3 Eu2 92.3(4) . 3_445 ?
C16 O4 Eu2 94.7(4) . 3_445 ?
C31 O5 Eu2 148.1(5) . . ?
C31 O6 Eu1 145.3(5) . . ?
C32 O7 Eu1 93.5(4) . 4_646 ?
C32 O8 Eu1 91.7(4) . 4_646 ?
Eu1 O9 Eu2 108.34(17) . 4_646 ?
C47 O9 Eu1 131.7(4) . . ?
C47 O9 Eu2 93.2(4) . 4_646 ?
C47 O10 Eu2 95.3(4) . 4_646 ?
C48 O11 Eu2 146.8(5) . . ?
C48 O12 Eu1 133.2(5) . 4_656 ?
Eu2 O14 H14A 109.6 . . ?
Eu2 O14 H14B 113.0 . . ?
H14A O14 H14B 114.0 . . ?
N2 N1 C3 122.4(8) . . ?
C2 N1 N2 109.8(8) . . ?
C2 N1 C3 127.8(8) . . ?
N1 N2 C1 104.1(9) . . ?
C1 N3 C2 105.3(9) . . ?
N5 N4 C19 120.9(6) . . ?
C18 N4 N5 109.8(6) . . ?
C18 N4 C19 129.4(7) . . ?
C17 N5 N4 102.0(6) . . ?
C17 N6 Eu2 126.9(5) . 7_666 ?
C18 N6 Eu2 131.1(5) . 7_666 ?
C18 N6 C17 102.0(6) . . ?
N2 C1 H1 124.0 . . ?
N3 C1 N2 111.9(10) . . ?
N3 C1 H1 124.0 . . ?
N1 C2 N3 108.9(9) . . ?
N1 C2 H2 125.6 . . ?
N3 C2 H2 125.6 . . ?
C4 C3 N1 119.3(8) . . ?
C8 C3 N1 120.7(8) . . ?
C8 C3 C4 119.9(8) . . ?
C3 C4 H4 120.2 . . ?
C3 C4 C5 119.5(9) . . ?
C5 C4 H4 120.2 . . ?
C4 C5 H5 119.3 . . ?
C6 C5 C4 121.3(8) . . ?
C6 C5 H5 119.3 . . ?
C5 C6 C7 117.8(8) . . ?
C5 C6 C9 121.0(7) . . ?
C7 C6 C9 121.1(7) . . ?
C6 C7 H7 119.5 . . ?
C6 C7 C8 121.0(8) . . ?
C8 C7 H7 119.5 . . ?
C3 C8 C7 120.3(8) . . ?
C3 C8 H8 119.8 . . ?
C7 C8 H8 119.8 . . ?
C10 C9 C6 121.3(7) . . ?
C10 C9 C14 117.6(7) . . ?
C14 C9 C6 121.1(7) . . ?
C9 C10 H10 119.5 . . ?
C11 C10 C9 121.1(7) . . ?
C11 C10 H10 119.5 . . ?
C10 C11 C15 120.5(6) . . ?
C12 C11 C10 120.4(7) . . ?
C12 C11 C15 119.1(6) . . ?
C11 C12 H12 119.9 . . ?
C13 C12 C11 120.3(7) . . ?
C13 C12 H12 119.9 . . ?
C12 C13 C14 119.8(7) . . ?
C12 C13 C16 120.3(6) . . ?
C14 C13 C16 119.9(7) . . ?
C9 C14 H14 119.6 . . ?
C13 C14 C9 120.8(7) . . ?
C13 C14 H14 119.6 . . ?
O1 C15 C11 118.3(6) . . ?
O2 C15 O1 121.7(7) . . ?
O2 C15 C11 119.9(6) . . ?
O3 C16 Eu2 61.5(3) . 3_445 ?
O3 C16 C13 118.3(6) . . ?
O4 C16 Eu2 59.9(4) . 3_445 ?
O4 C16 O3 121.2(6) . . ?
O4 C16 C13 120.3(6) . . ?
C13 C16 Eu2 170.5(5) . 3_445 ?
N5 C17 N6 115.2(7) . . ?
N5 C17 H17 122.4 . . ?
N6 C17 H17 122.4 . . ?
N4 C18 N6 111.0(7) . . ?
N4 C18 H18 124.5 . . ?
N6 C18 H18 124.5 . . ?
C20 C19 N4 119.0(7) . . ?
C24 C19 N4 119.5(7) . . ?
C24 C19 C20 121.5(7) . . ?
C19 C20 H20 120.8 . . ?
C19 C20 C21 118.4(8) . . ?
C21 C20 H20 120.8 . . ?
C20 C21 H21 119.0 . . ?
C20 C21 C22 122.0(8) . . ?
C22 C21 H21 119.0 . . ?
C21 C22 C25 120.5(7) . . ?
C23 C22 C21 117.2(7) . . ?
C23 C22 C25 122.2(7) . . ?
C22 C23 H23 119.4 . . ?
C24 C23 C22 121.2(8) . . ?
C24 C23 H23 119.4 . . ?
C19 C24 C23 119.8(8) . . ?
C19 C24 H24 120.1 . . ?
C23 C24 H24 120.1 . . ?
C26 C25 C22 121.7(6) . . ?
C26 C25 C30 117.8(6) . . ?
C30 C25 C22 120.4(6) . . ?
C25 C26 H26 119.8 . . ?
C25 C26 C27 120.3(6) . . ?
C27 C26 H26 119.8 . . ?
C26 C27 C32 119.6(6) . . ?
C28 C27 C26 120.4(6) . . ?
C28 C27 C32 120.0(6) . . ?
C27 C28 H28 120.2 . . ?
C27 C28 C29 119.6(6) . . ?
C29 C28 H28 120.2 . . ?
C28 C29 C31 120.0(6) . . ?
C30 C29 C28 119.5(6) . . ?
C30 C29 C31 120.5(6) . . ?
C25 C30 H30 118.8 . . ?
C29 C30 C25 122.3(7) . . ?
C29 C30 H30 118.8 . . ?
O5 C31 C29 116.8(6) . . ?
O6 C31 O5 125.6(6) . . ?
O6 C31 C29 117.5(6) . . ?
O7 C32 Eu1 60.0(4) . 4_646 ?
O7 C32 O8 121.3(6) . . ?
O7 C32 C27 118.3(6) . . ?
O8 C32 Eu1 61.6(3) . 4_646 ?
O8 C32 C27 120.3(6) . . ?
C27 C32 Eu1 170.7(5) . 4_646 ?
C36 C35 N7 124.5(14) . . ?
C36 C35 N7A 114.2(10) . . ?
C40 C35 C36 123.0(8) . . ?
C40 C35 N7 111.3(13) . . ?
C40 C35 N7A 122.7(10) . . ?
C35 C36 H36 120.8 . . ?
C35 C36 C37 118.4(9) . . ?
C37 C36 H36 120.8 . . ?
C36 C37 H37 118.9 . . ?
C36 C37 C38 122.3(9) . . ?
C38 C37 H37 118.9 . . ?
C37 C38 C39 116.3(8) . . ?
C37 C38 C41 121.5(7) . . ?
C39 C38 C41 122.0(7) . . ?
C38 C39 H39 119.2 . . ?
C40 C39 C38 121.6(8) . . ?
C40 C39 H39 119.2 . . ?
C35 C40 C39 118.5(8) . . ?
C35 C40 H40 120.8 . . ?
C39 C40 H40 120.8 . . ?
C42 C41 C38 119.9(7) . . ?
C42 C41 C46 117.5(7) . . ?
C46 C41 C38 122.6(7) . . ?
C41 C42 H42 119.0 . . ?
C43 C42 C41 122.1(7) . . ?
C43 C42 H42 119.0 . . ?
C42 C43 C47 119.6(6) . . ?
C44 C43 C42 119.3(7) . . ?
C44 C43 C47 121.0(6) . . ?
C43 C44 H44 119.8 . . ?
C45 C44 C43 120.3(7) . . ?
C45 C44 H44 119.8 . . ?
C44 C45 C46 119.8(6) . . ?
C44 C45 C48 120.1(7) . . ?
C46 C45 C48 119.9(7) . . ?
C41 C46 H46 119.5 . . ?
C45 C46 C41 121.1(7) . . ?
C45 C46 H46 119.5 . . ?
O9 C47 Eu2 60.9(3) . 4_646 ?
O9 C47 C43 119.1(6) . . ?
O10 C47 Eu2 59.5(4) . 4_646 ?
O10 C47 O9 120.3(6) . . ?
O10 C47 C43 120.5(6) . . ?
C43 C47 Eu2 175.1(5) . 4_646 ?
O11 C48 O12 124.0(7) . . ?
O11 C48 C45 118.6(7) . . ?
O12 C48 C45 117.2(7) . . ?
C49 O13 Eu2 144(2) . . ?
N8 N7 C35 123(2) . . ?
N8 N7 C34 108.0 . . ?
C34 N7 C35 127(2) . . ?
N7 N8 C33 108.0 . . ?
N8 C33 H33 126.0 . . ?
N8 C33 N9 108.0 . . ?
N9 C33 H33 126.0 . . ?
C34 N9 C33 108.0 . . ?
N7 C34 H34 126.0 . . ?
N9 C34 N7 108.0 . . ?
N9 C34 H34 126.0 . . ?
C49 N10 C50 130.5(8) . . ?
C49 N10 C51 133.3(8) . . ?
C51 N10 C50 96.2(8) . . ?
O13 C49 N10 134(3) . . ?
O13 C49 H49 113.2 . . ?
N10 C49 H49 113.2 . . ?
N10 C50 H50A 109.5 . . ?
N10 C50 H50B 109.0 . . ?
N10 C50 H50C 109.9 . . ?
H50A C50 H50B 109.5 . . ?
H50A C50 H50C 109.5 . . ?
H50B C50 H50C 109.5 . . ?
N10 C51 H51A 109.0 . . ?
N10 C51 H51B 109.6 . . ?
N10 C51 H51C 109.8 . . ?
H51A C51 H51B 109.5 . . ?
H51A C51 H51C 109.5 . . ?
H51B C51 H51C 109.5 . . ?
Eu2 O13A H13A 125.4 . . ?
Eu2 O13A H13B 117.9 . . ?
H13A O13A H13B 109.5 . . ?
C34A N7A C35 134.1(11) . . ?
C34A N7A N8A 108.0 . . ?
N8A N7A C35 117.8(11) . . ?
N7A C34A H34A 126.0 . . ?
N7A C34A N9A 108.0 . . ?
N9A C34A H34A 126.0 . . ?
C33A N9A C34A 108.0 . . ?
N9A C33A H33A 126.0 . . ?
N9A C33A N8A 108.0 . . ?
N8A C33A H33A 126.0 . . ?
N7A N8A C33A 108.0 . . ?

loop_
_geom_torsion_atom_site_label_1
_geom_torsion_atom_site_label_2
_geom_torsion_atom_site_label_3
_geom_torsion_atom_site_label_4
_geom_torsion
_geom_torsion_site_symmetry_1
_geom_torsion_site_symmetry_2
_geom_torsion_site_symmetry_3
_geom_torsion_site_symmetry_4
_geom_torsion_publ_flag
Eu1 O1 C15 O2 -14.7(8) . . . . ?
Eu1 O1 C15 C11 160.8(6) . . . . ?
Eu1 O2 C15 O1 13.8(7) . . . . ?
Eu1 O2 C15 C11 -161.7(6) . . . . ?
Eu1 O3 C16 Eu2 -115.0(5) 2_656 . . 3_445 ?
Eu1 O3 C16 O4 -108.7(7) 2_656 . . . ?
Eu1 O3 C16 C13 75.9(8) 2_656 . . . ?
Eu1 O6 C31 O5 78.8(11) . . . . ?
Eu1 O6 C31 C29 -101.7(8) . . . . ?
Eu1 O7 C32 O8 -6.5(7) 4_646 . . . ?
Eu1 O7 C32 C27 169.5(5) 4_646 . . . ?
Eu1 O8 C32 O7 6.3(7) 4_646 . . . ?
Eu1 O8 C32 C27 -169.5(6) 4_646 . . . ?
Eu1 O9 C47 Eu2 118.2(5) . . . 4_646 ?
Eu1 O9 C47 O10 120.8(6) . . . . ?
Eu1 O9 C47 C43 -56.3(8) . . . . ?
Eu1 O12 C48 O11 17.8(11) 4_656 . . . ?
Eu1 O12 C48 C45 -157.3(5) 4_656 . . . ?
Eu2 O3 C16 O4 6.3(7) 3_445 . . . ?
Eu2 O3 C16 C13 -169.2(6) 3_445 . . . ?
Eu2 O4 C16 O3 -6.4(7) 3_445 . . . ?
Eu2 O4 C16 C13 169.0(6) 3_445 . . . ?
Eu2 O5 C31 O6 38.5(14) . . . . ?
Eu2 O5 C31 C29 -141.0(7) . . . . ?
Eu2 O9 C47 O10 2.7(6) 4_646 . . . ?
Eu2 O9 C47 C43 -174.4(5) 4_646 . . . ?
Eu2 O10 C47 O9 -2.7(7) 4_646 . . . ?
Eu2 O10 C47 C43 174.4(5) 4_646 . . . ?
Eu2 O11 C48 O12 2.8(14) . . . . ?
Eu2 O11 C48 C45 177.8(6) . . . . ?
Eu2 N6 C17 N5 -177.1(5) 7_666 . . . ?
Eu2 N6 C18 N4 176.8(5) 7_666 . . . ?
Eu2 O13 C49 N10 152(6) . . . . ?
N1 N2 C1 N3 1.3(17) . . . . ?
N1 C3 C4 C5 178.5(10) . . . . ?
N1 C3 C8 C7 -178.6(9) . . . . ?
N2 N1 C2 N3 -1.4(14) . . . . ?
N2 N1 C3 C4 -12.9(15) . . . . ?
N2 N1 C3 C8 166.0(10) . . . . ?
N4 N5 C17 N6 -0.5(9) . . . . ?
N4 C19 C20 C21 -179.5(8) . . . . ?
N4 C19 C24 C23 -179.9(8) . . . . ?
N5 N4 C18 N6 1.4(9) . . . . ?
N5 N4 C19 C20 27.8(11) . . . . ?
N5 N4 C19 C24 -152.7(8) . . . . ?
C1 N3 C2 N1 2.1(15) . . . . ?
C2 N1 N2 C1 0.0(14) . . . . ?
C2 N1 C3 C4 166.3(11) . . . . ?
C2 N1 C3 C8 -14.8(16) . . . . ?
C2 N3 C1 N2 -2.2(17) . . . . ?
C3 N1 N2 C1 179.4(10) . . . . ?
C3 N1 C2 N3 179.3(10) . . . . ?
C3 C4 C5 C6 -0.1(18) . . . . ?
C4 C3 C8 C7 0.3(16) . . . . ?
C4 C5 C6 C7 0.7(16) . . . . ?
C4 C5 C6 C9 -179.7(10) . . . . ?
C5 C6 C7 C8 -0.8(15) . . . . ?
C5 C6 C9 C10 -147.8(9) . . . . ?
C5 C6 C9 C14 33.6(13) . . . . ?
C6 C7 C8 C3 0.3(16) . . . . ?
C6 C9 C10 C11 -179.5(7) . . . . ?
C6 C9 C14 C13 -179.7(7) . . . . ?
C7 C6 C9 C10 31.8(13) . . . . ?
C7 C6 C9 C14 -146.8(9) . . . . ?
C8 C3 C4 C5 -0.4(16) . . . . ?
C9 C6 C7 C8 179.6(9) . . . . ?
C9 C10 C11 C12 -1.2(12) . . . . ?
C9 C10 C11 C15 177.8(7) . . . . ?
C10 C9 C14 C13 1.7(12) . . . . ?
C10 C11 C12 C13 2.6(11) . . . . ?
C10 C11 C15 O1 171.3(7) . . . . ?
C10 C11 C15 O2 -13.1(11) . . . . ?
C11 C12 C13 C14 -1.8(11) . . . . ?
C11 C12 C13 C16 176.4(7) . . . . ?
C12 C11 C15 O1 -9.6(10) . . . . ?
C12 C11 C15 O2 166.0(7) . . . . ?
C12 C13 C14 C9 -0.4(12) . . . . ?
C12 C13 C16 O3 13.7(10) . . . . ?
C12 C13 C16 O4 -161.8(7) . . . . ?
C14 C9 C10 C11 -0.9(12) . . . . ?
C14 C13 C16 O3 -168.1(7) . . . . ?
C14 C13 C16 O4 16.4(11) . . . . ?
C15 C11 C12 C13 -176.5(7) . . . . ?
C16 C13 C14 C9 -178.6(7) . . . . ?
C17 N6 C18 N4 -1.6(9) . . . . ?
C18 N4 N5 C17 -0.5(9) . . . . ?
C18 N4 C19 C20 -152.2(9) . . . . ?
C18 N4 C19 C24 27.3(13) . . . . ?
C18 N6 C17 N5 1.3(9) . . . . ?
C19 N4 N5 C17 179.5(7) . . . . ?
C19 N4 C18 N6 -178.6(7) . . . . ?
C19 C20 C21 C22 -0.8(14) . . . . ?
C20 C19 C24 C23 -0.4(14) . . . . ?
C20 C21 C22 C23 -0.1(13) . . . . ?
C20 C21 C22 C25 -177.6(8) . . . . ?
C21 C22 C23 C24 0.8(13) . . . . ?
C21 C22 C25 C26 -142.9(8) . . . . ?
C21 C22 C25 C30 37.1(11) . . . . ?
C22 C23 C24 C19 -0.5(14) . . . . ?
C22 C25 C26 C27 179.9(7) . . . . ?
C22 C25 C30 C29 179.4(7) . . . . ?
C23 C22 C25 C26 39.8(12) . . . . ?
C23 C22 C25 C30 -140.2(8) . . . . ?
C24 C19 C20 C21 1.0(13) . . . . ?
C25 C22 C23 C24 178.2(8) . . . . ?
C25 C26 C27 C28 0.8(11) . . . . ?
C25 C26 C27 C32 -179.8(7) . . . . ?
C26 C25 C30 C29 -0.6(11) . . . . ?
C26 C27 C28 C29 -0.8(11) . . . . ?
C26 C27 C32 O7 173.1(7) . . . . ?
C26 C27 C32 O8 -11.0(11) . . . . ?
C27 C28 C29 C30 0.1(11) . . . . ?
C27 C28 C29 C31 179.0(6) . . . . ?
C28 C27 C32 O7 -7.6(11) . . . . ?
C28 C27 C32 O8 168.4(7) . . . . ?
C28 C29 C30 C25 0.6(12) . . . . ?
C28 C29 C31 O5 167.3(7) . . . . ?
C28 C29 C31 O6 -12.3(10) . . . . ?
C30 C25 C26 C27 -0.1(11) . . . . ?
C30 C29 C31 O5 -13.8(10) . . . . ?
C30 C29 C31 O6 166.6(7) . . . . ?
C31 C29 C30 C25 -178.3(7) . . . . ?
C32 C27 C28 C29 179.8(7) . . . . ?
C35 C36 C37 C38 0.1(16) . . . . ?
C35 N7 N8 C33 -163(2) . . . . ?
C35 N7 C34 N9 163(3) . . . . ?
C35 N7A C34A N9A -175.9(14) . . . . ?
C35 N7A N8A C33A 176.6(12) . . . . ?
C36 C35 C40 C39 1.2(16) . . . . ?
C36 C35 N7 N8 135.5(19) . . . . ?
C36 C35 N7 C34 -25(3) . . . . ?
C36 C35 N7A C34A 1.9(17) . . . . ?
C36 C35 N7A N8A -173.6(10) . . . . ?
C36 C37 C38 C39 0.8(14) . . . . ?
C36 C37 C38 C41 -174.2(9) . . . . ?
C37 C38 C39 C40 -0.7(13) . . . . ?
C37 C38 C41 C42 28.8(12) . . . . ?
C37 C38 C41 C46 -153.8(8) . . . . ?
C38 C39 C40 C35 -0.3(14) . . . . ?
C38 C41 C42 C43 176.2(7) . . . . ?
C38 C41 C46 C45 -177.0(7) . . . . ?
C39 C38 C41 C42 -146.0(8) . . . . ?
C39 C38 C41 C46 31.5(12) . . . . ?
C40 C35 C36 C37 -1.1(16) . . . . ?
C40 C35 N7 N8 -57(2) . . . . ?
C40 C35 N7 C34 142.8(19) . . . . ?
C40 C35 N7A C34A -174.3(11) . . . . ?
C40 C35 N7A N8A 10.2(15) . . . . ?
C41 C38 C39 C40 174.3(8) . . . . ?
C41 C42 C43 C44 2.2(11) . . . . ?
C41 C42 C43 C47 -173.6(7) . . . . ?
C42 C41 C46 C45 0.5(11) . . . . ?
C42 C43 C44 C45 -2.2(10) . . . . ?
C42 C43 C47 O9 164.7(6) . . . . ?
C42 C43 C47 O10 -12.4(10) . . . . ?
C43 C44 C45 C46 1.4(10) . . . . ?
C43 C44 C45 C48 -174.6(6) . . . . ?
C44 C43 C47 O9 -11.0(10) . . . . ?
C44 C43 C47 O10 171.9(6) . . . . ?
C44 C45 C46 C41 -0.5(11) . . . . ?
C44 C45 C48 O11 4.2(10) . . . . ?
C44 C45 C48 O12 179.5(6) . . . . ?
C46 C41 C42 C43 -1.3(11) . . . . ?
C46 C45 C48 O11 -171.8(7) . . . . ?
C46 C45 C48 O12 3.6(10) . . . . ?
C47 C43 C44 C45 173.5(6) . . . . ?
C48 C45 C46 C41 175.4(7) . . . . ?
N7 C35 C36 C37 164.9(17) . . . . ?
N7 C35 C40 C39 -166.4(15) . . . . ?
N7 N8 C33 N9 0.0 . . . . ?
N8 N7 C34 N9 0.0 . . . . ?
N8 C33 N9 C34 0.0 . . . . ?
C33 N9 C34 N7 0.0 . . . . ?
C34 N7 N8 C33 0.0 . . . . ?
C50 N10 C49 O13 -17(6) . . . . ?
C51 N10 C49 O13 163(6) . . . . ?
N7A C35 C36 C37 -177.3(10) . . . . ?
N7A C35 C40 C39 177.1(10) . . . . ?
N7A C34A N9A C33A 0.0 . . . . ?
C34A N7A N8A C33A 0.0 . . . . ?
C34A N9A C33A N8A 0.0 . . . . ?
N9A C33A N8A N7A 0.0 . . . . ?
N8A N7A C34A N9A 0.0 . . . . ?

_shelx_res_file                  
;
TITL a221012d_a.res in C2/c
    a221012d_sq.res
    created by SHELXL-2019/2 at 10:42:39 on 13-Oct-2022
REM Old TITL A221012D in C2/c #15
REM SHELXT solution in C2/c
REM R1 0.136, Rweak 0.036, Alpha 0.060, Orientation as input
REM Formula found by SHELXT: C46 N11 O15 I2
CELL 0.71073 22.695085 13.741318 35.680983 90 101.3632 90
ZERR 8 0.001267 0.000596 0.002632 0 0.0062 0
LATT 7
SYMM -X,+Y,0.5-Z
SFAC C H Eu N O
UNIT 394.8 266 16 75.6 112
DFIX 1.45 0.01 N7A C35 N7 C35
SADI O13 C49 O13A C49
FLAT 0.001 N10 C49 C50 C51
SADI Eu2 O13 Eu2 O13A
EADP O13 O13A
DFIX 1.15 0.01 O13 C49
DFIX 2.2 0.01 C51 C50
SIMU 0.01 0.02 2 O13 N10 > C51
DFIX 1.5 0.01 N10 C51 N10 C50
SADI 0.001 C51 C49 C49 C50
DFIX 1.32 0.01 N10 C49
FLAT 0.001 N7 N8 N9 C33 C34
EADP N7A N7
EADP N8A N8
EADP C33A C33
EADP N9 N9A
EADP C34 C34A
ISOR 0.005 0.005 N9A N9
ISOR 0.005 0.005 C28
ISOR 0.005 0.005 C34A C34
SIMU 0.001 0.002 2 C28 C29 C30 C25 C26 C27

L.S. 20 0 60
PLAN  10
CONF
FREE Eu1 C15
BOND $H
MORE -1
ABIN
fmap 2
acta 52
OMIT -3 50.02
OMIT -1 1 2
OMIT 1 1 1
OMIT -1 1 1
OMIT 0 2 1
REM <olex2.extras>
REM <HklSrc "%.\\a221012d_sq.hkl">
REM </olex2.extras>

WGHT    0.039700  115.866096
FVAR       0.08624   0.35261
EU1   3    0.669511    0.720461    0.758885    11.00000    0.03000    0.01524 =
         0.01318   -0.00031    0.00240    0.00112
EU2   3    0.773390    0.988158    0.674252    11.00000    0.02902    0.01456 =
         0.01450   -0.00055    0.00338    0.00001
O1    5    0.564344    0.736318    0.735976    11.00000    0.03016    0.05390 =
         0.02642    0.00829    0.00083   -0.00420
O2    5    0.618143    0.782206    0.693875    11.00000    0.02850    0.03425 =
         0.03117    0.00679    0.00400   -0.00897
O3    5    0.359199    0.610651    0.692988    11.00000    0.03118    0.02431 =
         0.02361   -0.00430    0.01014   -0.00551
O4    5    0.325458    0.588742    0.631124    11.00000    0.04176    0.04850 =
         0.02408   -0.00336    0.00598   -0.02215
O5    5    0.754905    0.819969    0.673376    11.00000    0.07029    0.01928 =
         0.01588    0.00018    0.00612    0.00095
O6    5    0.744730    0.732297    0.724440    11.00000    0.03810    0.02716 =
         0.02113   -0.00452    0.00912   -0.00152
O7    5    0.825583    0.395913    0.734020    11.00000    0.08093    0.02081 =
         0.02755    0.00724    0.00881    0.00255
O8    5    0.825762    0.313461    0.681684    11.00000    0.06489    0.01735 =
         0.02826    0.00353    0.01824    0.00964
O9    5    0.757634    0.648755    0.798440    11.00000    0.03212    0.02012 =
         0.02216    0.00222   -0.00073   -0.00228
O10   5    0.796032    0.619930    0.859096    11.00000    0.04865    0.02350 =
         0.02156    0.00417    0.00137   -0.00479
O11   5    0.806468    0.957670    0.739195    11.00000    0.05316    0.03287 =
         0.01952    0.00554   -0.00791   -0.01229
O12   5    0.851568    1.076399    0.776354    11.00000    0.06335    0.01904 =
         0.02555    0.00621    0.00151   -0.00345
O14   5    0.672653    0.963565    0.685443    11.00000    0.04753    0.02769 =
         0.10184    0.01962    0.03297   -0.00154
AFIX   3
H14A  2    0.665543    0.902415    0.686493    11.00000   -1.50000
H14B  2    0.647073    0.993635    0.670393    11.00000   -1.50000
AFIX   0
N1    4    0.464461    0.899198    0.452807    11.00000    0.06322    0.06055 =
         0.02823    0.01157    0.00083   -0.01666
N2    4    0.413644    0.909574    0.427106    11.00000    0.08069    0.12393 =
         0.05029    0.01175    0.00407   -0.02970
N3    4    0.490754    0.947878    0.401068    11.00000    0.10177    0.12116 =
         0.04170    0.02312    0.00992   -0.02410
N4    4    0.789744    0.592169    0.455803    11.00000    0.04716    0.03776 =
         0.01897   -0.00178    0.00796   -0.00305
N5    4    0.829857    0.650649    0.442051    11.00000    0.04446    0.05597 =
         0.02339   -0.00366    0.00636   -0.01735
N6    4    0.768688    0.570892    0.393971    11.00000    0.04442    0.02873 =
         0.01448   -0.00235    0.00380    0.00045
C1    1    0.431725    0.940916    0.395735    11.00000    0.06801    0.15148 =
         0.04038    0.01397   -0.00786   -0.02962
AFIX  43
H1    2    0.405784    0.956001    0.372890    11.00000   -1.20000
AFIX   0
C2    1    0.510719    0.923386    0.437395    11.00000    0.05846    0.11635 =
         0.03929    0.02313    0.01065   -0.02172
AFIX  43
H2    2    0.550749    0.923307    0.449910    11.00000   -1.20000
AFIX   0
C3    1    0.465262    0.867210    0.491192    11.00000    0.06181    0.04611 =
         0.02531    0.00428    0.01089   -0.01119
C4    1    0.412035    0.864886    0.504627    11.00000    0.04659    0.10290 =
         0.04300    0.03094    0.00587    0.00252
AFIX  43
H4    2    0.376344    0.885278    0.489094    11.00000   -1.20000
AFIX   0
C5    1    0.412329    0.831786    0.541574    11.00000    0.03896    0.09304 =
         0.04043    0.02365    0.01017    0.00815
AFIX  43
H5    2    0.376526    0.830444    0.550528    11.00000   -1.20000
AFIX   0
C6    1    0.464781    0.800888    0.565204    11.00000    0.03656    0.03930 =
         0.03205    0.00281    0.00654   -0.00825
C7    1    0.517443    0.804849    0.551119    11.00000    0.04133    0.07972 =
         0.03729    0.00712    0.00838   -0.00284
AFIX  43
H7    2    0.553403    0.785253    0.566560    11.00000   -1.20000
AFIX   0
C8    1    0.517308    0.837821    0.514094    11.00000    0.04255    0.08188 =
         0.03773    0.01232    0.01243   -0.01174
AFIX  43
H8    2    0.553033    0.839678    0.505060    11.00000   -1.20000
AFIX   0
C9    1    0.464697    0.765332    0.604345    11.00000    0.02892    0.04172 =
         0.02804    0.00717    0.00440   -0.00448
C10   1    0.514343    0.779221    0.634045    11.00000    0.02857    0.04139 =
         0.03317    0.01364    0.00070   -0.00943
AFIX  43
H10   2    0.547943    0.811862    0.629183    11.00000   -1.20000
AFIX   0
C11   1    0.514247    0.745231    0.670464    11.00000    0.02548    0.03005 =
         0.02515    0.00056    0.00065    0.00489
C12   1    0.464487    0.698329    0.678421    11.00000    0.03305    0.03098 =
         0.02195    0.00701    0.00498   -0.00294
AFIX  43
H12   2    0.464141    0.678007    0.703238    11.00000   -1.20000
AFIX   0
C13   1    0.415248    0.681401    0.649786    11.00000    0.03258    0.02644 =
         0.02435    0.00020    0.00966   -0.00444
C14   1    0.415140    0.714338    0.612816    11.00000    0.02719    0.03716 =
         0.02795    0.00314    0.00537   -0.00556
AFIX  43
H14   2    0.381915    0.702470    0.593513    11.00000   -1.20000
AFIX   0
C15   1    0.568943    0.757555    0.701942    11.00000    0.03374    0.02376 =
         0.02189    0.00362   -0.00045    0.00192
C16   1    0.362736    0.625399    0.657898    11.00000    0.02347    0.02588 =
         0.02597    0.00135    0.00792   -0.00147
C17   1    0.815019    0.635433    0.405147    11.00000    0.03726    0.05027 =
         0.02303    0.00169    0.00593   -0.00960
AFIX  43
H17   2    0.834462    0.666128    0.387769    11.00000   -1.20000
AFIX   0
C18   1    0.754214    0.547616    0.427043    11.00000    0.05104    0.02927 =
         0.02187   -0.00363    0.01022   -0.01020
AFIX  43
H18   2    0.723199    0.505547    0.429698    11.00000   -1.20000
AFIX   0
C19   1    0.790500    0.586063    0.496137    11.00000    0.04916    0.03285 =
         0.01998   -0.00325    0.00937    0.00244
C20   1    0.811027    0.664341    0.519044    11.00000    0.07295    0.03329 =
         0.02651    0.00352    0.01186   -0.00645
AFIX  43
H20   2    0.823952    0.720721    0.508708    11.00000   -1.20000
AFIX   0
C21   1    0.811985    0.657117    0.558082    11.00000    0.06548    0.03309 =
         0.02625   -0.00275    0.01225   -0.00646
AFIX  43
H21   2    0.826236    0.709374    0.573845    11.00000   -1.20000
AFIX   0
C22   1    0.792148    0.573592    0.574308    11.00000    0.05077    0.02289 =
         0.02403   -0.00287    0.00547    0.00626
C23   1    0.770963    0.496775    0.549619    11.00000    0.07523    0.02341 =
         0.02493    0.00154    0.01477    0.00231
AFIX  43
H23   2    0.756996    0.440493    0.559431    11.00000   -1.20000
AFIX   0
C24   1    0.770408    0.502988    0.510888    11.00000    0.07422    0.03222 =
         0.02548   -0.00382    0.01395    0.00022
AFIX  43
H24   2    0.756463    0.451034    0.494879    11.00000   -1.20000
AFIX   0
C25   1    0.791597    0.569953    0.615424    11.00000    0.04491    0.02078 =
         0.01659    0.00063    0.00560    0.00340
C26   1    0.805978    0.485191    0.636769    11.00000    0.04437    0.02063 =
         0.01642    0.00029    0.00575    0.00333
AFIX  43
H26   2    0.816187    0.429056    0.624955    11.00000   -1.20000
AFIX   0
C27   1    0.805119    0.484193    0.676023    11.00000    0.04340    0.02028 =
         0.01555    0.00043    0.00596    0.00304
C28   1    0.789283    0.566731    0.693825    11.00000    0.04254    0.02005 =
         0.01467    0.00065    0.00550    0.00268
AFIX  43
H28   2    0.788253    0.565550    0.719749    11.00000   -1.20000
AFIX   0
C29   1    0.774847    0.651848    0.672703    11.00000    0.04359    0.02014 =
         0.01589    0.00092    0.00554    0.00291
C30   1    0.776467    0.652347    0.634357    11.00000    0.04453    0.02054 =
         0.01641    0.00094    0.00539    0.00314
AFIX  43
H30   2    0.767152    0.709611    0.620570    11.00000   -1.20000
AFIX   0
C31   1    0.756571    0.741721    0.691695    11.00000    0.02589    0.01690 =
         0.02175   -0.00157    0.00255   -0.00371
C32   1    0.820893    0.392455    0.698530    11.00000    0.02618    0.02008 =
         0.01770    0.00244    0.00376    0.00530
C35   1    0.909051    1.017181    0.988156    11.00000    0.06550    0.04745 =
         0.02650   -0.00921    0.00349   -0.01062
C36   1    0.919150    0.921542    0.981659    11.00000    0.10688    0.04279 =
         0.02369    0.00083   -0.01052   -0.00018
AFIX  43
H36   2    0.935146    0.880159    1.001715    11.00000   -1.20000
AFIX   0
C37   1    0.905084    0.887608    0.944644    11.00000    0.08599    0.03792 =
         0.03130   -0.00410   -0.01615   -0.00344
AFIX  43
H37   2    0.911817    0.822362    0.939980    11.00000   -1.20000
AFIX   0
C38   1    0.881142    0.947596    0.913978    11.00000    0.04529    0.02890 =
         0.02689    0.00268   -0.00052   -0.00933
C39   1    0.872718    1.045600    0.922701    11.00000    0.06458    0.03937 =
         0.02951   -0.00248   -0.00223   -0.01079
AFIX  43
H39   2    0.857244    1.088433    0.903038    11.00000   -1.20000
AFIX   0
C40   1    0.886927    1.080211    0.959993    11.00000    0.07793    0.03300 =
         0.04216   -0.00293   -0.00166    0.00137
AFIX  43
H40   2    0.881286    1.145384    0.965370    11.00000   -1.20000
AFIX   0
C41   1    0.861044    0.908208    0.874970    11.00000    0.04061    0.02484 =
         0.02105   -0.00138   -0.00519   -0.00902
C42   1    0.840191    0.812799    0.869973    11.00000    0.04341    0.02237 =
         0.02099    0.00554   -0.00139   -0.00686
AFIX  43
H42   2    0.841420    0.773672    0.891380    11.00000   -1.20000
AFIX   0
C43   1    0.817585    0.774236    0.833951    11.00000    0.02922    0.01994 =
         0.01769    0.00520   -0.00315   -0.00022
C44   1    0.817552    0.831272    0.801733    11.00000    0.02071    0.02290 =
         0.02336    0.00233   -0.00650   -0.00239
AFIX  43
H44   2    0.803813    0.805353    0.777510    11.00000   -1.20000
AFIX   0
C45   1    0.837876    0.926432    0.805565    11.00000    0.02822    0.02417 =
         0.01889    0.00345    0.00308   -0.00145
C46   1    0.859730    0.964629    0.841972    11.00000    0.03209    0.02212 =
         0.03145    0.00487    0.00044   -0.00603
AFIX  43
H46   2    0.873625    1.028435    0.844387    11.00000   -1.20000
AFIX   0
C47   1    0.789927    0.675227    0.830554    11.00000    0.02293    0.01849 =
         0.02482   -0.00161    0.00319   -0.00372
C48   1    0.832703    0.990428    0.771040    11.00000    0.03491    0.02522 =
         0.02411    0.00951    0.00669    0.00347
PART 1
O13   5    0.863718    0.906077    0.665842    10.45000    0.04976    0.07120 =
         0.09078   -0.00157    0.01934    0.02256
AFIX  56
N7    4    0.908031    1.057814    1.024961    21.00000    0.04068    0.05452 =
         0.03446   -0.00461   -0.00941    0.00647
N8    4    0.937104    1.146580    1.037904    21.00000    0.13148    0.11855 =
         0.05289   -0.03088   -0.01143    0.04494
C33   1    0.942365    1.151250    1.078184    21.00000    0.15656    0.11148 =
         0.05132   -0.01616    0.00128    0.04106
AFIX  43
H33   2    0.959682    1.201697    1.093966    21.00000   -1.20000
AFIX  55
N9    4    0.916544    1.065369    1.090135    21.00000    0.09145    0.09134 =
         0.08561   -0.00490    0.01872   -0.00118
C34   1    0.895325    1.007623    1.057241    21.00000    0.07681    0.07065 =
         0.06796   -0.00184    0.01363   -0.00125
AFIX  43
H34   2    0.876423    0.947489    1.056900    21.00000   -1.20000
AFIX   0
N10   4    0.952982    0.830025    0.678207    10.45000    0.05933    0.10948 =
         0.11024    0.02531    0.02047    0.04257
C49   1    0.914400    0.899811    0.677462    10.45000    0.05349    0.09347 =
         0.09931    0.01671    0.01748    0.03555
AFIX  43
H49   2    0.931404    0.956897    0.688735    10.45000   -1.20000
AFIX   0
C50   1    0.943678    0.722630    0.672745    10.45000    0.12310    0.12646 =
         0.14838    0.01065    0.00975    0.02645
AFIX   3
H50A  2    0.942478    0.692650    0.696875    10.45000   -1.50000
H50B  2    0.976428    0.695960    0.662665    10.45000   -1.50000
H50C  2    0.906568    0.710370    0.655205    10.45000   -1.50000
AFIX   0
C51   1    1.018869    0.827366    0.684433    10.45000    0.06713    0.18515 =
         0.14718    0.02948    0.02064    0.00483
AFIX   3
H51A  2    1.033799    0.892686    0.684193    10.45000   -1.50000
H51B  2    1.031089    0.790446    0.664433    10.45000   -1.50000
H51C  2    1.034809    0.797766    0.708683    10.45000   -1.50000
AFIX   0
PART 2
O13A  5    0.866420    0.902931    0.672751    10.55000    0.04976    0.07120 =
         0.09078   -0.00157    0.01934    0.02256
AFIX   3
H13A  2    0.880840    0.894821    0.653861    10.55000   -1.50000
H13B  2    0.875670    0.856611    0.687671    10.55000   -1.50000
AFIX  56
N7A   4    0.927465    1.046351    1.026981   -21.00000    0.04068    0.05452 =
         0.03446   -0.00461   -0.00941    0.00647
C34A  1    0.955863    0.998036    1.060937   -21.00000    0.07681    0.07065 =
         0.06796   -0.00184    0.01363   -0.00125
AFIX  43
H34A  2    0.969996    0.934343    1.062617   -21.00000   -1.20000
AFIX  55
N9A   4    0.958895    1.064046    1.091878   -21.00000    0.09145    0.09134 =
         0.08561   -0.00490    0.01872   -0.00118
C33A  1    0.932369    1.153157    1.077045   -21.00000    0.15656    0.11148 =
         0.05132   -0.01616    0.00128    0.04106
AFIX  43
H33A  2    0.928413    1.208895    1.091127   -21.00000   -1.20000
AFIX  55
N8A   4    0.912945    1.142222    1.036937   -21.00000    0.13148    0.11855 =
         0.05289   -0.03088   -0.01143    0.04494
AFIX   0
HKLF 4


REM  a221012d_a.res in C2/c
REM wR2 = 0.1195, GooF = S = 1.086, Restrained GooF = 1.086 for all data
REM R1 = 0.0500 for 7813 Fo > 4sig(Fo) and 0.0657 for all 9600 data
REM 695 parameters refined using 102 restraints

END

WGHT      0.0395    120.2138

REM Highest difference peak  1.296,  deepest hole -2.355,  1-sigma level  0.153
Q1    1   0.9872  0.9536  0.6754  11.00000  0.05    1.30
Q2    1   0.6331  0.7174  0.7658  11.00000  0.05    1.26
Q3    1   0.7725  0.4426  0.6736  11.00000  0.05    1.10
Q4    1   0.9021  0.8395  0.6686  11.00000  0.05    0.91
Q5    1   0.8776  0.7223  0.5894  11.00000  0.05    0.86
Q6    1   0.9608  0.8401  0.6871  11.00000  0.05    0.81
Q7    1   0.8102  0.8128  0.7223  11.00000  0.05    0.81
Q8    1   0.9222  0.9950  1.0568  11.00000  0.05    0.80
Q9    1   0.9304  1.0598  1.0350  11.00000  0.05    0.77
Q10   1   0.9214  0.7329  0.6586  11.00000  0.05    0.77
;
_shelx_res_checksum              53178
_shelx_fab_file                  
;
    4    0    0    103.77      0.00
    6    0    0    -55.34      0.00
    8    0    0      8.77      0.00
   10    0    0     20.87      0.00
   12    0    0     18.71      0.00
   14    0    0     10.88      0.00
   16    0    0    -10.58      0.00
   18    0    0     -0.30      0.00
   20    0    0     -5.70      0.00
   22    0    0     -2.70      0.00
   24    0    0     -6.11      0.00
   26    0    0      1.01      0.00
    1    1    0   -231.54      0.00
    3    1    0    -93.58      0.00
    5    1    0     -0.69      0.00
    7    1    0     32.65      0.00
    9    1    0     -7.18      0.00
   11    1    0     -7.41      0.00
   13    1    0     -8.20      0.00
   15    1    0      4.28      0.00
   17    1    0      4.26      0.00
   19    1    0      1.69      0.00
   21    1    0      6.68      0.00
   23    1    0      1.68      0.00
   25    1    0      2.80      0.00
    0    2    0     48.61      0.00
    2    2    0    200.81      0.00
    4    2    0     22.76      0.00
    6    2    0     36.47      0.00
    8    2    0    -10.83      0.00
   10    2    0      9.75      0.00
   12    2    0      6.04      0.00
   14    2    0     -3.62      0.00
   16    2    0      0.71      0.00
   18    2    0     -4.35      0.00
   20    2    0     -3.39      0.00
   22    2    0     -2.26      0.00
   24    2    0     -0.05      0.00
   26    2    0     -0.80      0.00
    1    3    0    -41.72      0.00
    3    3    0    -54.31      0.00
    5    3    0     -4.46      0.00
    7    3    0    -11.85      0.00
    9    3    0     17.21      0.00
   11    3    0     -5.81      0.00
   13    3    0      9.01      0.00
   15    3    0      2.99      0.00
   17    3    0      6.76      0.00
   19    3    0      5.69      0.00
   21    3    0     -3.34      0.00
   23    3    0      4.66      0.00
   25    3    0      0.39      0.00
    0    4    0     49.16      0.00
    2    4    0     18.92      0.00
    4    4    0     37.46      0.00
    6    4    0      2.99      0.00
    8    4    0     11.38      0.00
   10    4    0     -4.43      0.00
   12    4    0     -0.94      0.00
   14    4    0     -1.81      0.00
   16    4    0     -2.27      0.00
   18    4    0     -4.24      0.00
   20    4    0      1.35      0.00
   22    4    0     -3.93      0.00
   24    4    0     -2.65      0.00
    1    5    0     -1.87      0.00
    3    5    0    -11.79      0.00
    5    5    0    -17.25      0.00
    7    5    0      1.90      0.00
    9    5    0      3.08      0.00
   11    5    0     14.51      0.00
   13    5    0      4.89      0.00
   15    5    0      3.84      0.00
   17    5    0     -0.68      0.00
   19    5    0      2.82      0.00
   21    5    0      2.20      0.00
   23    5    0      3.77      0.00
   25    5    0      3.66      0.00
    0    6    0     11.79      0.00
    2    6    0     -8.35      0.00
    4    6    0     26.37      0.00
    6    6    0     16.32      0.00
    8    6    0      0.52      0.00
   10    6    0     -3.59      0.00
   12    6    0     -4.30      0.00
   14    6    0      0.68      0.00
   16    6    0      0.31      0.00
   18    6    0      0.45      0.00
   20    6    0     -1.39      0.00
   22    6    0     -3.70      0.00
   24    6    0     -7.34      0.00
    1    7    0      2.63      0.00
    3    7    0      9.47      0.00
    5    7    0    -18.56      0.00
    7    7    0      1.57      0.00
    9    7    0     -3.82      0.00
   11    7    0      4.69      0.00
   13    7    0     -0.25      0.00
   15    7    0      2.07      0.00
   17    7    0      0.92      0.00
   19    7    0     -2.57      0.00
   21    7    0     12.80      0.00
   23    7    0      6.32      0.00
    0    8    0    -11.65      0.00
    2    8    0      0.95      0.00
    4    8    0     -3.52      0.00
    6    8    0     10.59      0.00
    8    8    0      5.85      0.00
   10    8    0      2.26      0.00
   12    8    0     -0.49      0.00
   14    8    0     -1.47      0.00
   16    8    0      6.11      0.00
   18    8    0      3.02      0.00
   20    8    0    -13.09      0.00
   22    8    0    -12.31      0.00
    1    9    0      4.99      0.00
    3    9    0     -8.21      0.00
    5    9    0      4.61      0.00
    7    9    0    -17.43      0.00
    9    9    0      6.59      0.00
   11    9    0     -1.47      0.00
   13    9    0      5.97      0.00
   15    9    0     -5.52      0.00
   17    9    0     -3.87      0.00
   19    9    0     13.39      0.00
   21    9    0      4.40      0.00
    0   10    0     -1.61      0.00
    2   10    0      7.64      0.00
    4   10    0      2.07      0.00
    6   10    0      6.53      0.00
    8   10    0      1.88      0.00
   10   10    0     -2.46      0.00
   12   10    0     -4.98      0.00
   14   10    0      5.51      0.00
   16   10    0     -3.65      0.00
   18   10    0     -6.82      0.00
   20   10    0     -1.26      0.00
    1   11    0     -8.21      0.00
    3   11    0     -7.13      0.00
    5   11    0     -3.85      0.00
    7   11    0      3.07      0.00
    9   11    0     -3.96      0.00
   11   11    0      6.57      0.00
   13   11    0     -1.68      0.00
   15   11    0     -1.33      0.00
   17   11    0      4.14      0.00
   19   11    0     -6.66      0.00
    0   12    0     10.58      0.00
    2   12    0      1.51      0.00
    4   12    0      4.58      0.00
    6   12    0     -3.58      0.00
    8   12    0      1.03      0.00
   10   12    0     -4.82      0.00
   12   12    0      2.06      0.00
   14   12    0     -4.54      0.00
   16   12    0      5.83      0.00
    1   13    0     -6.23      0.00
    3   13    0      2.33      0.00
    5   13    0     -3.83      0.00
    7   13    0      3.09      0.00
    9   13    0      1.82      0.00
   11   13    0      1.30      0.00
   13   13    0     -6.35      0.00
   15   13    0     -4.69      0.00
    0   14    0      0.16      0.00
    2   14    0     -0.98      0.00
    4   14    0      0.34      0.00
    6   14    0      0.17      0.00
    8   14    0     -2.21      0.00
   10   14    0      1.78      0.00
   12   14    0     -1.74      0.00
    1   15    0      0.80      0.00
    3   15    0     -0.70      0.00
    5   15    0      2.22      0.00
    7   15    0     -3.78      0.00
    9   15    0      0.41      0.00
    0   16    0     -1.99      0.00
    2   16    0     -0.62      0.00
    4   16    0     -5.82      0.00
  -25    1    1      0.60      0.00
  -23    1    1     -0.97      0.00
  -21    1    1      1.04      0.00
  -19    1    1     -1.45      0.00
  -17    1    1     -1.14      0.00
  -15    1    1      9.11      0.00
  -13    1    1    -12.07      0.00
  -11    1    1     -4.91      0.00
   -9    1    1     -8.06      0.00
   -7    1    1     -2.14      0.00
   -5    1    1     77.93      0.00
   -3    1    1    -58.59      0.00
   -1    1    1     19.34      0.00
    1    1    1   -201.52      0.00
    3    1    1     79.86      0.00
    5    1    1    -18.58      0.00
    7    1    1     32.33      0.00
    9    1    1     -9.74      0.00
   11    1    1     -9.15      0.00
   13    1    1     -5.38      0.00
   15    1    1     -4.90      0.00
   17    1    1      2.09      0.00
   19    1    1     -3.37      0.00
   21    1    1      2.17      0.00
   23    1    1     -4.14      0.00
   25    1    1      6.22      0.00
  -26    2    1     -0.75      0.00
  -24    2    1      0.36      0.00
  -22    2    1      3.31      0.00
  -20    2    1     -3.63      0.00
  -18    2    1      6.16      0.00
  -16    2    1     -1.00      0.00
  -14    2    1     -0.25      0.00
  -12    2    1     13.63      0.00
  -10    2    1     -1.44      0.00
   -8    2    1     15.31      0.00
   -6    2    1    -44.87      0.00
   -4    2    1    -18.25      0.00
   -2    2    1     16.32      0.00
    0    2    1    112.49      0.00
    2    2    1     46.36      0.00
    4    2    1    -12.44      0.00
    6    2    1    -16.91      0.00
    8    2    1    -23.05      0.00
   10    2    1     15.39      0.00
   12    2    1      6.05      0.00
   14    2    1      9.32      0.00
   16    2    1      3.78      0.00
   18    2    1      2.98      0.00
   20    2    1      1.36      0.00
   22    2    1     -2.38      0.00
   24    2    1      2.26      0.00
   26    2    1     -3.44      0.00
  -25    3    1     -2.22      0.00
  -23    3    1     -1.88      0.00
  -21    3    1     -3.81      0.00
  -19    3    1      0.92      0.00
  -17    3    1     -3.15      0.00
  -15    3    1     -3.66      0.00
  -13    3    1     -1.94      0.00
  -11    3    1     -5.56      0.00
   -9    3    1    -10.13      0.00
   -7    3    1     20.36      0.00
   -5    3    1     -7.33      0.00
   -3    3    1     30.59      0.00
   -1    3    1    -82.23      0.00
    1    3    1     -1.05      0.00
    3    3    1    -58.72      0.00
    5    3    1     28.25      0.00
    7    3    1      6.59      0.00
    9    3    1      7.76      0.00
   11    3    1    -10.76      0.00
   13    3    1     -9.19      0.00
   15    3    1     -5.28      0.00
   17    3    1     -3.94      0.00
   19    3    1     -0.79      0.00
   21    3    1      1.69      0.00
   23    3    1     -0.90      0.00
   25    3    1     -2.97      0.00
  -24    4    1      1.98      0.00
  -22    4    1      0.84      0.00
  -20    4    1      3.15      0.00
  -18    4    1     -0.25      0.00
  -16    4    1      3.15      0.00
  -14    4    1      7.32      0.00
  -12    4    1      1.99      0.00
  -10    4    1     17.46      0.00
   -8    4    1    -17.22      0.00
   -6    4    1     -4.35      0.00
   -4    4    1    -27.65      0.00
   -2    4    1     17.98      0.00
    0    4    1     -1.21      0.00
    2    4    1     17.79      0.00
    4    4    1    -15.04      0.00
    6    4    1    -28.18      0.00
    8    4    1     -0.79      0.00
   10    4    1     -1.69      0.00
   12    4    1     13.15      0.00
   14    4    1      6.46      0.00
   16    4    1      6.13      0.00
   18    4    1     -1.81      0.00
   20    4    1     -2.57      0.00
   22    4    1      0.37      0.00
   24    4    1     -1.46      0.00
  -25    5    1     -1.76      0.00
  -23    5    1     -1.94      0.00
  -21    5    1      1.66      0.00
  -19    5    1     -2.01      0.00
  -17    5    1     -2.34      0.00
  -15    5    1     -6.65      0.00
  -13    5    1     -1.39      0.00
  -11    5    1     -9.67      0.00
   -9    5    1      6.53      0.00
   -7    5    1      5.00      0.00
   -5    5    1     21.83      0.00
   -3    5    1     -4.46      0.00
   -1    5    1    -17.51      0.00
    1    5    1     -5.99      0.00
    3    5    1     -5.51      0.00
    5    5    1     23.76      0.00
    7    5    1     10.76      0.00
    9    5    1     -1.84      0.00
   11    5    1     -2.57      0.00
   13    5    1     -6.17      0.00
   15    5    1     -8.46      0.00
   17    5    1     -2.89      0.00
   19    5    1      3.76      0.00
   21    5    1      1.76      0.00
   23    5    1      1.96      0.00
   25    5    1     -2.02      0.00
  -24    6    1     -2.35      0.00
  -22    6    1     -2.44      0.00
  -20    6    1      1.98      0.00
  -18    6    1     -3.85      0.00
  -16    6    1      5.06      0.00
  -14    6    1      3.15      0.00
  -12    6    1     -2.10      0.00
  -10    6    1     -5.56      0.00
   -8    6    1     -9.91      0.00
   -6    6    1    -11.78      0.00
   -4    6    1     -3.94      0.00
   -2    6    1      4.14      0.00
    0    6    1      2.35      0.00
    2    6    1     -5.93      0.00
    4    6    1      3.35      0.00
    6    6    1    -16.72      0.00
    8    6    1     -3.46      0.00
   10    6    1     -8.10      0.00
   12    6    1     -0.99      0.00
   14    6    1      6.42      0.00
   16    6    1      2.37      0.00
   18    6    1      1.77      0.00
   20    6    1     -4.97      0.00
   22    6    1     -1.69      0.00
   24    6    1     -3.07      0.00
  -23    7    1      7.48      0.00
  -21    7    1     -1.97      0.00
  -19    7    1      0.36      0.00
  -17    7    1      4.15      0.00
  -15    7    1     -1.77      0.00
  -13    7    1     -3.34      0.00
  -11    7    1      8.25      0.00
   -9    7    1      4.43      0.00
   -7    7    1     10.09      0.00
   -5    7    1     -0.32      0.00
   -3    7    1    -12.79      0.00
   -1    7    1      6.97      0.00
    1    7    1    -15.34      0.00
    3    7    1      5.08      0.00
    5    7    1    -14.91      0.00
    7    7    1      5.75      0.00
    9    7    1      4.89      0.00
   11    7    1      5.35      0.00
   13    7    1     -4.37      0.00
   15    7    1     -2.65      0.00
   17    7    1      1.36      0.00
   19    7    1     -1.69      0.00
   21    7    1     -1.68      0.00
   23    7    1      6.07      0.00
  -22    8    1    -10.96      0.00
  -20    8    1     -9.30      0.00
  -18    8    1      2.36      0.00
  -16    8    1     -5.65      0.00
  -14    8    1     -4.28      0.00
  -12    8    1      6.84      0.00
  -10    8    1     -8.89      0.00
   -8    8    1      0.97      0.00
   -6    8    1    -13.17      0.00
   -4    8    1     10.55      0.00
   -2    8    1    -10.59      0.00
    0    8    1      0.32      0.00
    2    8    1      1.91      0.00
    4    8    1     -6.31      0.00
    6    8    1     14.12      0.00
    8    8    1    -13.19      0.00
   10    8    1      5.00      0.00
   12    8    1     -3.08      0.00
   14    8    1     -0.41      0.00
   16    8    1      1.05      0.00
   18    8    1     -2.78      0.00
   20    8    1      0.35      0.00
   22    8    1    -13.86      0.00
  -21    9    1     21.41      0.00
  -19    9    1      4.63      0.00
  -17    9    1     -6.30      0.00
  -15    9    1      1.29      0.00
  -13    9    1     -1.44      0.00
  -11    9    1     -6.27      0.00
   -9    9    1      2.88      0.00
   -7    9    1     -1.83      0.00
   -5    9    1     -1.57      0.00
   -3    9    1      4.31      0.00
   -1    9    1      4.65      0.00
    1    9    1      5.08      0.00
    3    9    1      0.92      0.00
    5    9    1     -5.90      0.00
    7    9    1     -3.60      0.00
    9    9    1     -0.86      0.00
   11    9    1     -2.96      0.00
   13    9    1      0.76      0.00
   15    9    1      0.21      0.00
   17    9    1    -11.24      0.00
   19    9    1      5.78      0.00
   21    9    1     17.09      0.00
  -20   10    1    -15.72      0.00
  -18   10    1     -8.96      0.00
  -16   10    1      5.95      0.00
  -14   10    1      6.16      0.00
  -12   10    1     -3.36      0.00
  -10   10    1      8.51      0.00
   -8   10    1     -3.70      0.00
   -6   10    1     12.29      0.00
   -4   10    1     -7.19      0.00
   -2   10    1     -1.53      0.00
    0   10    1     -7.31      0.00
    2   10    1     -6.13      0.00
    4   10    1      6.96      0.00
    6   10    1      3.05      0.00
    8   10    1      9.94      0.00
   10   10    1     -6.41      0.00
   12   10    1      2.86      0.00
   14   10    1      0.85      0.00
   16   10    1      1.47      0.00
   18   10    1     -2.33      0.00
   20   10    1    -19.91      0.00
  -19   11    1     11.86      0.00
  -17   11    1      2.66      0.00
  -15   11    1     -7.15      0.00
  -13   11    1     -6.60      0.00
  -11   11    1      0.47      0.00
   -9   11    1     -6.43      0.00
   -7   11    1     -3.16      0.00
   -5   11    1     -4.73      0.00
   -3   11    1      4.56      0.00
   -1   11    1      0.92      0.00
    1   11    1      7.66      0.00
    3   11    1     -6.50      0.00
    5   11    1     -2.28      0.00
    7   11    1    -10.62      0.00
    9   11    1      0.36      0.00
   11   11    1     -2.24      0.00
   13   11    1      2.09      0.00
   15   11    1     -7.34      0.00
   17   11    1     11.32      0.00
   19   11    1      6.48      0.00
  -18   12    1      0.33      0.00
  -16   12    1     -2.08      0.00
  -14   12    1      1.64      0.00
  -12   12    1      2.24      0.00
  -10   12    1      0.18      0.00
   -8   12    1      6.65      0.00
   -6   12    1      1.92      0.00
   -4   12    1     -1.64      0.00
   -2   12    1     -0.92      0.00
    0   12    1     -4.43      0.00
    2   12    1      1.21      0.00
    4   12    1      6.84      0.00
    6   12    1      1.75      0.00
    8   12    1      4.81      0.00
   10   12    1      2.19      0.00
   12   12    1     -3.31      0.00
   14   12    1     -5.47      0.00
   16   12    1     -2.65      0.00
  -15   13    1     -0.54      0.00
  -13   13    1      6.50      0.00
  -11   13    1     -2.34      0.00
   -9   13    1     -1.74      0.00
   -7   13    1     -4.62      0.00
   -5   13    1      2.61      0.00
   -3   13    1      3.28      0.00
   -1   13    1      6.38      0.00
    1   13    1      0.25      0.00
    3   13    1      0.02      0.00
    5   13    1     -3.16      0.00
    7   13    1     -1.72      0.00
    9   13    1     -5.19      0.00
   11   13    1      8.43      0.00
   13   13    1      0.51      0.00
   15   13    1      9.47      0.00
  -12   14    1     -2.05      0.00
  -10   14    1     -2.50      0.00
   -8   14    1      3.85      0.00
   -6   14    1     -1.85      0.00
   -4   14    1     -0.83      0.00
   -2   14    1     -8.43      0.00
    0   14    1     -4.54      0.00
    2   14    1     -0.70      0.00
    4   14    1     -3.56      0.00
    6   14    1      4.84      0.00
    8   14    1     -2.64      0.00
   10   14    1     -2.17      0.00
   12   14    1     -7.84      0.00
   -9   15    1     -1.49      0.00
   -7   15    1     -2.51      0.00
   -5   15    1      0.08      0.00
   -3   15    1      1.54      0.00
   -1   15    1      7.54      0.00
    1   15    1      3.40      0.00
    3   15    1      2.84      0.00
    5   15    1     -3.29      0.00
    7   15    1     -1.11      0.00
    9   15    1      2.88      0.00
   -4   16    1     -2.96      0.00
   -2   16    1     -3.64      0.00
    0   16    1     -2.13      0.00
    2   16    1     -4.86      0.00
    4   16    1     -1.30      0.00
  -26    0    2      4.46      0.00
  -24    0    2      5.81      0.00
  -22    0    2      1.36      0.00
  -20    0    2      5.25      0.00
  -18    0    2      2.09      0.00
  -16    0    2      4.51      0.00
  -14    0    2      7.40      0.00
  -12    0    2    -27.75      0.00
  -10    0    2    -13.56      0.00
   -8    0    2    -23.57      0.00
   -6    0    2     -3.40      0.00
   -4    0    2      7.88      0.00
    2    0    2   -276.26      0.00
    4    0    2     46.54      0.00
    6    0    2    -11.25      0.00
    8    0    2     22.29      0.00
   10    0    2    -20.31      0.00
   12    0    2    -17.82      0.00
   14    0    2     -2.06      0.00
   16    0    2     -3.86      0.00
   18    0    2      2.97      0.00
   20    0    2      1.20      0.00
   22    0    2      6.47      0.00
   24    0    2     -6.64      0.00
   26    0    2      3.03      0.00
  -25    1    2     -3.82      0.00
  -23    1    2     -3.54      0.00
  -21    1    2     -0.74      0.00
  -19    1    2     -3.39      0.00
  -17    1    2     -0.82      0.00
  -15    1    2     -6.71      0.00
  -13    1    2      3.73      0.00
  -11    1    2     15.91      0.00
   -9    1    2      3.53      0.00
   -7    1    2      9.64      0.00
   -5    1    2     -3.42      0.00
   -3    1    2     95.09      0.00
   -1    1    2    170.18      0.00
    1    1    2    196.81      0.00
    3    1    2     56.45      0.00
    5    1    2    -14.28      0.00
    7    1    2    -25.94      0.00
    9    1    2    -13.06      0.00
   11    1    2     10.52      0.00
   13    1    2      0.11      0.00
   15    1    2      0.03      0.00
   17    1    2     -0.47      0.00
   19    1    2     -3.36      0.00
   21    1    2     -3.22      0.00
   23    1    2     -1.06      0.00
   25    1    2      2.40      0.00
  -26    2    2      1.30      0.00
  -24    2    2      1.44      0.00
  -22    2    2      2.85      0.00
  -20    2    2     -1.66      0.00
  -18    2    2      3.89      0.00
  -16    2    2      2.34      0.00
  -14    2    2     -5.17      0.00
  -12    2    2     -0.26      0.00
  -10    2    2    -14.57      0.00
   -8    2    2    -10.93      0.00
   -6    2    2    -19.34      0.00
   -4    2    2   -109.33      0.00
   -2    2    2    -55.55      0.00
    0    2    2   -169.66      0.00
    2    2    2    -25.20      0.00
    4    2    2    -87.82      0.00
    6    2    2     22.68      0.00
    8    2    2     -5.16      0.00
   10    2    2      1.50      0.00
   12    2    2     -0.77      0.00
   14    2    2     -0.86      0.00
   16    2    2      2.78      0.00
   18    2    2      0.93      0.00
   20    2    2      2.63      0.00
   22    2    2     -0.22      0.00
   24    2    2      2.13      0.00
  -25    3    2     -1.75      0.00
  -23    3    2     -0.15      0.00
  -21    3    2      0.15      0.00
  -19    3    2      0.45      0.00
  -17    3    2     -6.59      0.00
  -15    3    2      2.91      0.00
  -13    3    2      1.57      0.00
  -11    3    2     -3.18      0.00
   -9    3    2     15.73      0.00
   -7    3    2    -13.36      0.00
   -5    3    2     53.44      0.00
   -3    3    2     35.43      0.00
   -1    3    2     66.26      0.00
    1    3    2    -11.33      0.00
    3    3    2     34.79      0.00
    5    3    2    -12.37      0.00
    7    3    2    -12.45      0.00
    9    3    2      3.39      0.00
   11    3    2    -14.62      0.00
   13    3    2     -5.06      0.00
   15    3    2     -8.93      0.00
   17    3    2     -5.08      0.00
   19    3    2     -1.02      0.00
   21    3    2     -1.16      0.00
   23    3    2     -0.25      0.00
   25    3    2     -0.87      0.00
  -24    4    2      3.60      0.00
  -22    4    2      0.55      0.00
  -20    4    2      2.76      0.00
  -18    4    2     -0.24      0.00
  -16    4    2     -1.05      0.00
  -14    4    2     -5.08      0.00
  -12    4    2     -0.30      0.00
  -10    4    2    -11.32      0.00
   -8    4    2      5.98      0.00
   -6    4    2    -27.57      0.00
   -4    4    2    -22.04      0.00
   -2    4    2    -60.39      0.00
    0    4    2    -10.30      0.00
    2    4    2    -19.03      0.00
    4    4    2     -2.48      0.00
    6    4    2     -3.62      0.00
    8    4    2     -7.91      0.00
   10    4    2      0.32      0.00
   12    4    2      7.83      0.00
   14    4    2      6.02      0.00
   16    4    2      1.91      0.00
   18    4    2     -0.23      0.00
   20    4    2      0.62      0.00
   22    4    2     -0.73      0.00
   24    4    2      0.92      0.00
  -25    5    2     -4.47      0.00
  -23    5    2     -4.22      0.00
  -21    5    2     -3.60      0.00
  -19    5    2      0.92      0.00
  -17    5    2      0.92      0.00
  -15    5    2      3.10      0.00
  -13    5    2     -2.84      0.00
  -11    5    2     -3.73      0.00
   -9    5    2    -13.71      0.00
   -7    5    2      8.98      0.00
   -5    5    2      6.78      0.00
   -3    5    2     29.55      0.00
   -1    5    2     -8.30      0.00
    1    5    2     10.10      0.00
    3    5    2    -13.91      0.00
    5    5    2     18.20      0.00
    7    5    2      0.47      0.00
    9    5    2     -4.26      0.00
   11    5    2    -12.44      0.00
   13    5    2    -10.69      0.00
   15    5    2     -2.40      0.00
   17    5    2     -3.56      0.00
   19    5    2      2.44      0.00
   21    5    2      0.76      0.00
   23    5    2     -1.67      0.00
  -24    6    2      7.72      0.00
  -22    6    2      7.37      0.00
  -20    6    2     -0.20      0.00
  -18    6    2     -1.48      0.00
  -16    6    2     -3.13      0.00
  -14    6    2     -1.09      0.00
  -12    6    2     -3.75      0.00
  -10    6    2     16.30      0.00
   -8    6    2    -10.03      0.00
   -6    6    2     -4.99      0.00
   -4    6    2    -22.26      0.00
   -2    6    2     -8.23      0.00
    0    6    2     11.82      0.00
    2    6    2    -13.57      0.00
    4    6    2     -1.41      0.00
    6    6    2    -30.49      0.00
    8    6    2      0.81      0.00
   10    6    2      1.40      0.00
   12    6    2      5.09      0.00
   14    6    2      0.49      0.00
   16    6    2      3.05      0.00
   18    6    2     -0.24      0.00
   20    6    2     -3.90      0.00
   22    6    2     -0.36      0.00
   24    6    2      2.99      0.00
  -23    7    2    -10.14      0.00
  -21    7    2     -7.58      0.00
  -19    7    2     -1.65      0.00
  -17    7    2      7.14      0.00
  -15    7    2     -2.21      0.00
  -13    7    2     -1.03      0.00
  -11    7    2     -0.59      0.00
   -9    7    2     -8.08      0.00
   -7    7    2      7.60      0.00
   -5    7    2      0.80      0.00
   -3    7    2      6.58      0.00
   -1    7    2     -7.16      0.00
    1    7    2     -7.04      0.00
    3    7    2      2.08      0.00
    5    7    2     -0.93      0.00
    7    7    2     17.90      0.00
    9    7    2     -7.28      0.00
   11    7    2      5.21      0.00
   13    7    2     -6.01      0.00
   15    7    2     -7.02      0.00
   17    7    2      2.94      0.00
   19    7    2     -6.49      0.00
   21    7    2     -2.30      0.00
   23    7    2     -3.69      0.00
  -22    8    2     11.85      0.00
  -20    8    2     12.22      0.00
  -18    8    2     -7.52      0.00
  -16    8    2     -7.83      0.00
  -14    8    2      2.79      0.00
  -12    8    2      2.55      0.00
  -10    8    2     -5.78      0.00
   -8    8    2      2.90      0.00
   -6    8    2    -11.05      0.00
   -4    8    2     -1.80      0.00
   -2    8    2      4.73      0.00
    0    8    2     -0.83      0.00
    2    8    2     11.86      0.00
    4    8    2     -5.35      0.00
    6    8    2     -2.30      0.00
    8    8    2     -8.45      0.00
   10    8    2     -2.46      0.00
   12    8    2     -0.09      0.00
   14    8    2      5.96      0.00
   16    8    2     -0.53      0.00
   18    8    2     -0.63      0.00
   20    8    2     13.20      0.00
   22    8    2      8.59      0.00
  -21    9    2     -7.26      0.00
  -19    9    2     -3.98      0.00
  -17    9    2      3.00      0.00
  -15    9    2      6.53      0.00
  -13    9    2      0.29      0.00
  -11    9    2    -11.51      0.00
   -9    9    2      8.21      0.00
   -7    9    2     -0.52      0.00
   -5    9    2     15.92      0.00
   -3    9    2     -8.28      0.00
   -1    9    2      5.70      0.00
    1    9    2     -3.19      0.00
    3    9    2     -2.87      0.00
    5    9    2      8.93      0.00
    7    9    2     -1.68      0.00
    9    9    2      8.99      0.00
   11    9    2     -8.98      0.00
   13    9    2     -1.60      0.00
   15    9    2     -0.73      0.00
   17    9    2     -9.61      0.00
   19    9    2     -6.90      0.00
   21    9    2    -10.32      0.00
  -20   10    2     -3.39      0.00
  -18   10    2      7.93      0.00
  -16   10    2     -1.67      0.00
  -14   10    2     -7.13      0.00
  -12   10    2      6.98      0.00
  -10   10    2      7.12      0.00
   -8   10    2     -8.34      0.00
   -6   10    2     -4.95      0.00
   -4   10    2     -5.44      0.00
   -2   10    2     -1.70      0.00
    0   10    2     -4.16      0.00
    2   10    2     -1.82      0.00
    4   10    2     -5.25      0.00
    6   10    2      0.65      0.00
    8   10    2     -7.23      0.00
   10   10    2      4.13      0.00
   12   10    2     -0.78      0.00
   14   10    2      4.98      0.00
   16   10    2      5.13      0.00
   18   10    2     17.49      0.00
   20   10    2     -1.81      0.00
  -19   11    2      4.82      0.00
  -17   11    2      2.67      0.00
  -15   11    2      1.62      0.00
  -13   11    2     -4.69      0.00
  -11   11    2      1.00      0.00
   -9   11    2     -5.62      0.00
   -7   11    2      7.81      0.00
   -5   11    2      1.57      0.00
   -3   11    2      8.31      0.00
   -1   11    2      3.69      0.00
    1   11    2      6.67      0.00
    3   11    2      6.63      0.00
    5   11    2     -0.86      0.00
    7   11    2      0.28      0.00
    9   11    2      0.21      0.00
   11   11    2      3.00      0.00
   13   11    2     -1.60      0.00
   15   11    2     -7.11      0.00
   17   11    2     -4.71      0.00
   19   11    2     -0.76      0.00
  -18   12    2     -9.37      0.00
  -16   12    2     -2.01      0.00
  -14   12    2      3.80      0.00
  -12   12    2      4.94      0.00
  -10   12    2      0.38      0.00
   -8   12    2      0.61      0.00
   -6   12    2     -3.72      0.00
   -4   12    2     -1.65      0.00
   -2   12    2     -4.78      0.00
    0   12    2     -1.63      0.00
    2   12    2     -5.84      0.00
    4   12    2      3.07      0.00
    6   12    2      0.53      0.00
    8   12    2      4.32      0.00
   10   12    2     -7.63      0.00
   12   12    2      7.06      0.00
   14   12    2     -5.85      0.00
   16   12    2      6.52      0.00
  -15   13    2      5.05      0.00
  -13   13    2      1.45      0.00
  -11   13    2     -4.15      0.00
   -9   13    2      0.84      0.00
   -7   13    2      2.20      0.00
   -5   13    2      0.17      0.00
   -3   13    2      4.57      0.00
   -1   13    2      2.41      0.00
    1   13    2      2.68      0.00
    3   13    2     -0.42      0.00
    5   13    2     -5.36      0.00
    7   13    2      0.71      0.00
    9   13    2     -2.61      0.00
   11   13    2      2.34      0.00
   13   13    2      2.98      0.00
   15   13    2      9.15      0.00
  -12   14    2     -3.23      0.00
  -10   14    2      3.96      0.00
   -8   14    2     -0.38      0.00
   -6   14    2     -1.51      0.00
   -4   14    2     -1.67      0.00
   -2   14    2     -1.38      0.00
    0   14    2     -0.36      0.00
    2   14    2      2.46      0.00
    4   14    2      3.68      0.00
    6   14    2     -0.21      0.00
    8   14    2     -1.23      0.00
   10   14    2      4.12      0.00
   12   14    2     -8.78      0.00
   -9   15    2      0.79      0.00
   -7   15    2      0.04      0.00
   -5   15    2      1.52      0.00
   -3   15    2     -1.33      0.00
   -1   15    2      1.67      0.00
    1   15    2      0.90      0.00
    3   15    2     -4.13      0.00
    5   15    2      1.93      0.00
    7   15    2      0.44      0.00
    9   15    2      3.36      0.00
   -4   16    2      3.73      0.00
   -2   16    2      3.41      0.00
    0   16    2     -2.09      0.00
    2   16    2      2.82      0.00
    4   16    2      0.30      0.00
  -25    1    3      0.11      0.00
  -23    1    3     -1.58      0.00
  -21    1    3      1.35      0.00
  -19    1    3     -4.02      0.00
  -17    1    3     -2.61      0.00
  -15    1    3     -2.82      0.00
  -13    1    3     -5.95      0.00
  -11    1    3     16.83      0.00
   -9    1    3     -4.04      0.00
   -7    1    3      7.97      0.00
   -5    1    3    -47.19      0.00
   -3    1    3    -59.23      0.00
   -1    1    3    108.69      0.00
    1    1    3     17.98      0.00
    3    1    3     64.42      0.00
    5    1    3    -53.47      0.00
    7    1    3     10.12      0.00
    9    1    3    -12.70      0.00
   11    1    3     12.21      0.00
   13    1    3      7.46      0.00
   15    1    3     -1.02      0.00
   17    1    3      5.26      0.00
   19    1    3     -1.32      0.00
   21    1    3      1.38      0.00
   23    1    3     -3.24      0.00
   25    1    3      2.53      0.00
  -26    2    3     -1.32      0.00
  -24    2    3     -0.65      0.00
  -22    2    3      2.49      0.00
  -20    2    3      0.42      0.00
  -18    2    3      0.37      0.00
  -16    2    3     -0.47      0.00
  -14    2    3      9.30      0.00
  -12    2    3     -4.25      0.00
  -10    2    3    -12.76      0.00
   -8    2    3      1.00      0.00
   -6    2    3      9.42      0.00
   -4    2    3     72.95      0.00
   -2    2    3    -21.46      0.00
    0    2    3    -36.04      0.00
    2    2    3    -88.51      0.00
    4    2    3     24.28      0.00
    6    2    3      7.97      0.00
    8    2    3     16.97      0.00
   10    2    3      4.74      0.00
   12    2    3    -15.05      0.00
   14    2    3     -3.08      0.00
   16    2    3     -8.19      0.00
   18    2    3     -2.39      0.00
   20    2    3      3.67      0.00
   22    2    3      0.17      0.00
   24    2    3      0.24      0.00
  -25    3    3      2.10      0.00
  -23    3    3      1.66      0.00
  -21    3    3     -1.88      0.00
  -19    3    3      2.63      0.00
  -17    3    3      0.77      0.00
  -15    3    3     -3.69      0.00
  -13    3    3     -2.62      0.00
  -11    3    3      3.39      0.00
   -9    3    3      7.37      0.00
   -7    3    3      4.67      0.00
   -5    3    3    -29.95      0.00
   -3    3    3     -2.31      0.00
   -1    3    3    -20.28      0.00
    1    3    3     61.92      0.00
    3    3    3      8.53      0.00
    5    3    3      5.77      0.00
    7    3    3    -22.04      0.00
    9    3    3     -7.11      0.00
   11    3    3      5.16      0.00
   13    3    3      8.27      0.00
   15    3    3      8.22      0.00
   17    3    3      0.94      0.00
   19    3    3     -4.28      0.00
   21    3    3     -1.98      0.00
   23    3    3     -0.25      0.00
   25    3    3     -1.20      0.00
  -24    4    3     -1.83      0.00
  -22    4    3     -2.23      0.00
  -20    4    3     -2.63      0.00
  -18    4    3     -0.40      0.00
  -16    4    3     -1.39      0.00
  -14    4    3     -4.05      0.00
  -12    4    3     -3.41      0.00
  -10    4    3     -7.14      0.00
   -8    4    3    -11.89      0.00
   -6    4    3     27.67      0.00
   -4    4    3      0.85      0.00
   -2    4    3     33.14      0.00
    0    4    3    -29.82      0.00
    2    4    3     29.96      0.00
    4    4    3    -12.52      0.00
    6    4    3     37.87      0.00
    8    4    3      6.10      0.00
   10    4    3     -2.43      0.00
   12    4    3     -6.03      0.00
   14    4    3    -10.92      0.00
   16    4    3     -0.11      0.00
   18    4    3      2.55      0.00
   20    4    3      4.32      0.00
   22    4    3      4.83      0.00
   24    4    3      0.29      0.00
  -25    5    3      2.47      0.00
  -23    5    3      0.89      0.00
  -21    5    3      2.21      0.00
  -19    5    3      0.69      0.00
  -17    5    3      2.66      0.00
  -15    5    3      2.61      0.00
  -13    5    3      5.58      0.00
  -11    5    3     -2.27      0.00
   -9    5    3     16.86      0.00
   -7    5    3    -27.23      0.00
   -5    5    3      0.45      0.00
   -3    5    3    -10.93      0.00
   -1    5    3     13.48      0.00
    1    5    3      4.49      0.00
    3    5    3    -14.47      0.00
    5    5    3     -5.86      0.00
    7    5    3    -19.73      0.00
    9    5    3      8.75      0.00
   11    5    3     -0.12      0.00
   13    5    3      7.95      0.00
   15    5    3      5.16      0.00
   17    5    3      1.09      0.00
   19    5    3     -2.75      0.00
   21    5    3     -6.97      0.00
   23    5    3     -1.53      0.00
  -24    6    3      1.76      0.00
  -22    6    3     -1.92      0.00
  -20    6    3      0.12      0.00
  -18    6    3     -1.69      0.00
  -16    6    3      0.63      0.00
  -14    6    3     -4.20      0.00
  -12    6    3      1.87      0.00
  -10    6    3      0.06      0.00
   -8    6    3      9.27      0.00
   -6    6    3     10.40      0.00
   -4    6    3      3.57      0.00
   -2    6    3     -5.31      0.00
    0    6    3     12.23      0.00
    2    6    3     -6.16      0.00
    4    6    3     14.36      0.00
    6    6    3     -6.75      0.00
    8    6    3     10.74      0.00
   10    6    3     -2.21      0.00
   12    6    3      4.74      0.00
   14    6    3     -7.08      0.00
   16    6    3     -6.90      0.00
   18    6    3      4.16      0.00
   20    6    3     -1.70      0.00
   22    6    3      2.72      0.00
   24    6    3      3.32      0.00
  -23    7    3     -3.67      0.00
  -21    7    3      1.65      0.00
  -19    7    3      0.35      0.00
  -17    7    3     -6.39      0.00
  -15    7    3      0.59      0.00
  -13    7    3     -1.20      0.00
  -11    7    3      3.02      0.00
   -9    7    3    -19.13      0.00
   -7    7    3      3.00      0.00
   -5    7    3    -11.86      0.00
   -3    7    3      8.60      0.00
   -1    7    3      0.26      0.00
    1    7    3     -5.51      0.00
    3    7    3     15.29      0.00
    5    7    3      0.67      0.00
    7    7    3     14.78      0.00
    9    7    3     -7.34      0.00
   11    7    3     -0.03      0.00
   13    7    3      1.40      0.00
   15    7    3      5.86      0.00
   17    7    3      0.85      0.00
   19    7    3      4.44      0.00
   21    7    3      5.43      0.00
   23    7    3     -2.09      0.00
  -22    8    3     10.05      0.00
  -20    8    3      3.25      0.00
  -18    8    3      3.56      0.00
  -16    8    3      4.81      0.00
  -14    8    3      4.23      0.00
  -12    8    3     -3.09      0.00
  -10    8    3      0.13      0.00
   -8    8    3     13.15      0.00
   -6    8    3      0.15      0.00
   -4    8    3     11.78      0.00
   -2    8    3     -7.00      0.00
    0    8    3      7.19      0.00
    2    8    3      0.48      0.00
    4    8    3     -8.05      0.00
    6    8    3     -1.68      0.00
    8    8    3     -8.55      0.00
   10    8    3      6.95      0.00
   12    8    3     -4.19      0.00
   14    8    3      1.57      0.00
   16    8    3     -0.46      0.00
   18    8    3    -11.11      0.00
   20    8    3      3.50      0.00
   22    8    3      2.38      0.00
  -21    9    3    -16.75      0.00
  -19    9    3     -7.05      0.00
  -17    9    3      6.04      0.00
  -15    9    3     -2.98      0.00
  -13    9    3     -0.05      0.00
  -11    9    3      3.70      0.00
   -9    9    3      2.27      0.00
   -7    9    3    -10.27      0.00
   -5    9    3     -1.59      0.00
   -3    9    3     -4.41      0.00
   -1    9    3     -0.96      0.00
    1    9    3     -2.08      0.00
    3    9    3     -0.63      0.00
    5    9    3      7.82      0.00
    7    9    3      4.41      0.00
    9    9    3     -0.78      0.00
   11    9    3      2.53      0.00
   13    9    3     -5.12      0.00
   15    9    3      5.86      0.00
   17    9    3      9.11      0.00
   19    9    3      2.33      0.00
   21    9    3    -10.48      0.00
  -20   10    3     16.05      0.00
  -18   10    3      4.57      0.00
  -16   10    3     -3.47      0.00
  -14   10    3     -2.63      0.00
  -12   10    3     -7.07      0.00
  -10   10    3      4.06      0.00
   -8   10    3     -5.58      0.00
   -6   10    3      6.57      0.00
   -4   10    3     -3.08      0.00
   -2   10    3      8.12      0.00
    0   10    3     -4.20      0.00
    2   10    3      1.44      0.00
    4   10    3     -3.46      0.00
    6   10    3     -9.08      0.00
    8   10    3      1.49      0.00
   10   10    3     -1.00      0.00
   12   10    3      4.36      0.00
   14   10    3     -0.08      0.00
   16   10    3     -5.84      0.00
   18   10    3      5.82      0.00
   20   10    3      7.21      0.00
  -19   11    3     -8.12      0.00
  -17   11    3     -5.16      0.00
  -15   11    3      8.85      0.00
  -13   11    3      9.91      0.00
  -11   11    3      0.94      0.00
   -9   11    3     -0.98      0.00
   -7   11    3      0.90      0.00
   -5   11    3     -1.57      0.00
   -3   11    3     -3.80      0.00
   -1   11    3     -1.63      0.00
    1   11    3      3.87      0.00
    3   11    3      1.62      0.00
    5   11    3      7.06      0.00
    7   11    3      1.29      0.00
    9   11    3      6.20      0.00
   11   11    3     -8.90      0.00
   13   11    3      9.42      0.00
   15   11    3     -8.94      0.00
   17   11    3     -2.21      0.00
   19   11    3     -9.05      0.00
  -18   12    3      1.84      0.00
  -16   12    3     -2.57      0.00
  -14   12    3     -6.31      0.00
  -12   12    3      0.97      0.00
  -10   12    3     -8.11      0.00
   -8   12    3      3.54      0.00
   -6   12    3      1.16      0.00
   -4   12    3      2.71      0.00
   -2   12    3      3.60      0.00
    0   12    3      0.18      0.00
    2   12    3     -5.90      0.00
    4   12    3     -3.89      0.00
    6   12    3     -2.48      0.00
    8   12    3     -2.82      0.00
   10   12    3     -0.36      0.00
   12   12    3      2.31      0.00
   14   12    3      2.95      0.00
   16   12    3      9.46      0.00
  -15   13    3      0.11      0.00
  -13   13    3     -0.59      0.00
  -11   13    3      0.69      0.00
   -9   13    3      3.77      0.00
   -7   13    3     -1.03      0.00
   -5   13    3     -7.08      0.00
   -3   13    3     -6.50      0.00
   -1   13    3     -4.18      0.00
    1   13    3     -0.58      0.00
    3   13    3      4.41      0.00
    5   13    3      0.82      0.00
    7   13    3      1.08      0.00
    9   13    3     -3.62      0.00
   11   13    3      5.79      0.00
   13   13    3    -13.68      0.00
   15   13    3      2.62      0.00
  -12   14    3     -1.03      0.00
  -10   14    3      1.62      0.00
   -8   14    3     -3.36      0.00
   -6   14    3      2.92      0.00
   -4   14    3      8.80      0.00
   -2   14    3      4.32      0.00
    0   14    3      2.92      0.00
    2   14    3      0.14      0.00
    4   14    3     -1.29      0.00
    6   14    3      3.37      0.00
    8   14    3      1.79      0.00
   10   14    3      4.74      0.00
   12   14    3      2.29      0.00
   -9   15    3     -0.95      0.00
   -7   15    3      0.42      0.00
   -5   15    3     -1.68      0.00
   -3   15    3     -3.91      0.00
   -1   15    3     -3.26      0.00
    1   15    3     -0.66      0.00
    3   15    3      0.35      0.00
    5   15    3     -2.03      0.00
    7   15    3     -0.26      0.00
    9   15    3      0.48      0.00
   -4   16    3      3.14      0.00
   -2   16    3      1.09      0.00
    0   16    3     -0.24      0.00
    2   16    3      0.22      0.00
    4   16    3      4.32      0.00
  -26    0    4     -6.64      0.00
  -24    0    4     -1.60      0.00
  -22    0    4     -2.21      0.00
  -20    0    4      3.11      0.00
  -18    0    4     -5.29      0.00
  -16    0    4     -9.68      0.00
  -14    0    4     -2.34      0.00
  -12    0    4     -0.07      0.00
  -10    0    4     38.04      0.00
   -8    0    4     10.99      0.00
   -6    0    4     39.47      0.00
   -4    0    4    -19.59      0.00
   -2    0    4     71.52      0.00
    0    0    4    198.02      0.00
    2    0    4     70.62      0.00
    4    0    4     39.91      0.00
    6    0    4    -27.89      0.00
    8    0    4      8.38      0.00
   10    0    4     -5.34      0.00
   12    0    4     13.61      0.00
   14    0    4      4.86      0.00
   16    0    4      3.69      0.00
   18    0    4      5.63      0.00
   20    0    4     -5.32      0.00
   22    0    4      3.10      0.00
   24    0    4      1.66      0.00
  -25    1    4      0.94      0.00
  -23    1    4      0.01      0.00
  -21    1    4     -0.44      0.00
  -19    1    4     -2.18      0.00
  -17    1    4      2.53      0.00
  -15    1    4      4.33      0.00
  -13    1    4      5.87      0.00
  -11    1    4    -12.42      0.00
   -9    1    4    -22.16      0.00
   -7    1    4    -20.88      0.00
   -5    1    4    -11.69      0.00
   -3    1    4     -9.82      0.00
   -1    1    4    -96.70      0.00
    1    1    4    -66.41      0.00
    3    1    4    -53.39      0.00
    5    1    4     28.24      0.00
    7    1    4     12.92      0.00
    9    1    4     14.56      0.00
   11    1    4      4.54      0.00
   13    1    4     -2.43      0.00
   15    1    4     -0.21      0.00
   17    1    4     -6.13      0.00
   19    1    4      1.53      0.00
   21    1    4      2.47      0.00
   23    1    4     -3.00      0.00
   25    1    4     -4.02      0.00
  -26    2    4      0.79      0.00
  -24    2    4     -0.14      0.00
  -22    2    4      2.07      0.00
  -20    2    4     -1.44      0.00
  -18    2    4      2.12      0.00
  -16    2    4      1.34      0.00
  -14    2    4     -5.05      0.00
  -12    2    4      7.05      0.00
  -10    2    4      8.26      0.00
   -8    2    4     35.08      0.00
   -6    2    4     22.73      0.00
   -4    2    4     55.43      0.00
   -2    2    4     58.14      0.00
    0    2    4     10.86      0.00
    2    2    4     62.71      0.00
    4    2    4      8.27      0.00
    6    2    4      9.35      0.00
    8    2    4    -10.03      0.00
   10    2    4      0.95      0.00
   12    2    4     -5.25      0.00
   14    2    4      0.28      0.00
   16    2    4      5.08      0.00
   18    2    4     -0.40      0.00
   20    2    4     -1.03      0.00
   22    2    4     -0.16      0.00
   24    2    4      3.71      0.00
  -25    3    4      1.71      0.00
  -23    3    4     -2.86      0.00
  -21    3    4     -4.60      0.00
  -19    3    4     -0.76      0.00
  -17    3    4     -0.42      0.00
  -15    3    4     -1.56      0.00
  -13    3    4     -8.92      0.00
  -11    3    4     -3.57      0.00
   -9    3    4    -13.06      0.00
   -7    3    4    -13.04      0.00
   -5    3    4    -14.28      0.00
   -3    3    4    -59.72      0.00
   -1    3    4     22.81      0.00
    1    3    4    -28.15      0.00
    3    3    4     52.91      0.00
    5    3    4    -15.87      0.00
    7    3    4     25.34      0.00
    9    3    4     -2.44      0.00
   11    3    4      9.70      0.00
   13    3    4     11.10      0.00
   15    3    4     -1.12      0.00
   17    3    4      5.02      0.00
   19    3    4     -1.59      0.00
   21    3    4     -2.29      0.00
   23    3    4      1.90      0.00
   25    3    4     -1.03      0.00
  -26    4    4     -2.31      0.00
  -24    4    4     -1.42      0.00
  -22    4    4      0.50      0.00
  -20    4    4      1.78      0.00
  -18    4    4      0.78      0.00
  -16    4    4      3.64      0.00
  -14    4    4      8.17      0.00
  -12    4    4      9.86      0.00
  -10    4    4      4.30      0.00
   -8    4    4     14.48      0.00
   -6    4    4     -6.31      0.00
   -4    4    4     42.61      0.00
   -2    4    4     22.33      0.00
    0    4    4     22.72      0.00
    2    4    4    -13.62      0.00
    4    4    4    -10.53      0.00
    6    4    4      7.92      0.00
    8    4    4      2.42      0.00
   10    4    4      6.23      0.00
   12    4    4     -9.93      0.00
   14    4    4     -0.33      0.00
   16    4    4     -1.08      0.00
   18    4    4      1.92      0.00
   20    4    4      6.68      0.00
   22    4    4     -1.58      0.00
   24    4    4      0.72      0.00
  -25    5    4      1.29      0.00
  -23    5    4      2.49      0.00
  -21    5    4     -0.39      0.00
  -19    5    4     -1.18      0.00
  -17    5    4     -7.05      0.00
  -15    5    4     -2.43      0.00
  -13    5    4     -1.34      0.00
  -11    5    4      0.68      0.00
   -9    5    4      5.10      0.00
   -7    5    4      6.26      0.00
   -5    5    4    -15.33      0.00
   -3    5    4     -5.68      0.00
   -1    5    4    -21.20      0.00
    1    5    4     33.15      0.00
    3    5    4    -16.17      0.00
    5    5    4     16.44      0.00
    7    5    4    -20.66      0.00
    9    5    4      9.12      0.00
   11    5    4      4.33      0.00
   13    5    4      8.74      0.00
   15    5    4      3.30      0.00
   17    5    4     -2.89      0.00
   19    5    4     -2.63      0.00
   21    5    4     -4.82      0.00
   23    5    4     -3.04      0.00
  -24    6    4     -7.66      0.00
  -22    6    4     -4.02      0.00
  -20    6    4      1.35      0.00
  -18    6    4      3.83      0.00
  -16    6    4      1.35      0.00
  -14    6    4      4.29      0.00
  -12    6    4     -5.62      0.00
  -10    6    4      3.54      0.00
   -8    6    4    -20.13      0.00
   -6    6    4     26.76      0.00
   -4    6    4     -4.13      0.00
   -2    6    4     17.33      0.00
    0    6    4     -8.04      0.00
    2    6    4     -4.97      0.00
    4    6    4     17.29      0.00
    6    6    4      5.94      0.00
    8    6    4     18.09      0.00
   10    6    4     -7.47      0.00
   12    6    4      2.89      0.00
   14    6    4     -4.85      0.00
   16    6    4     -0.50      0.00
   18    6    4      1.98      0.00
   20    6    4      5.03      0.00
   22    6    4      6.97      0.00
  -23    7    4      7.55      0.00
  -21    7    4      5.69      0.00
  -19    7    4     -4.70      0.00
  -17    7    4     -0.50      0.00
  -15    7    4      0.19      0.00
  -13    7    4      4.30      0.00
  -11    7    4      0.68      0.00
   -9    7    4      9.17      0.00
   -7    7    4      2.01      0.00
   -5    7    4     -5.60      0.00
   -3    7    4      2.16      0.00
   -1    7    4     -3.29      0.00
    1    7    4      5.08      0.00
    3    7    4      9.88      0.00
    5    7    4    -10.39      0.00
    7    7    4      0.68      0.00
    9    7    4     -9.02      0.00
   11    7    4      3.29      0.00
   13    7    4      2.04      0.00
   15    7    4      6.89      0.00
   17    7    4      4.43      0.00
   19    7    4     -2.24      0.00
   21    7    4      4.09      0.00
   23    7    4     -2.52      0.00
  -22    8    4    -10.20      0.00
  -20    8    4     -6.19      0.00
  -18    8    4      3.21      0.00
  -16    8    4      4.44      0.00
  -14    8    4     -7.62      0.00
  -12    8    4      2.07      0.00
  -10    8    4     -7.65      0.00
   -8    8    4      8.43      0.00
   -6    8    4     -6.10      0.00
   -4    8    4      8.42      0.00
   -2    8    4     -3.67      0.00
    0    8    4      2.96      0.00
    2    8    4     -5.16      0.00
    4    8    4     -5.37      0.00
    6    8    4      6.97      0.00
    8    8    4     -0.61      0.00
   10    8    4      5.96      0.00
   12    8    4     -2.28      0.00
   14    8    4     -8.31      0.00
   16    8    4     -0.58      0.00
   18    8    4     -3.43      0.00
   20    8    4    -11.50      0.00
   22    8    4     -3.59      0.00
  -21    9    4      2.59      0.00
  -19    9    4      6.82      0.00
  -17    9    4     -2.31      0.00
  -15    9    4     -0.77      0.00
  -13    9    4      4.12      0.00
  -11    9    4      4.77      0.00
   -9    9    4      1.29      0.00
   -7    9    4     -8.00      0.00
   -5    9    4      1.71      0.00
   -3    9    4     -7.89      0.00
   -1    9    4      6.66      0.00
    1    9    4     -6.99      0.00
    3    9    4      2.46      0.00
    5    9    4     -0.74      0.00
    7    9    4     -5.22      0.00
    9    9    4      2.66      0.00
   11    9    4      0.20      0.00
   13    9    4      5.70      0.00
   15    9    4      7.44      0.00
   17    9    4      6.95      0.00
   19    9    4     15.79      0.00
   21    9    4      2.37      0.00
  -20   10    4     -0.32      0.00
  -18   10    4     -6.94      0.00
  -16   10    4     -4.01      0.00
  -14   10    4      2.17      0.00
  -12   10    4     -6.23      0.00
  -10   10    4     -2.21      0.00
   -8   10    4      2.29      0.00
   -6   10    4      5.97      0.00
   -4   10    4      4.43      0.00
   -2   10    4     -2.28      0.00
    0   10    4      1.32      0.00
    2   10    4      5.73      0.00
    4   10    4     -0.34      0.00
    6   10    4      3.52      0.00
    8   10    4      2.71      0.00
   10   10    4      5.15      0.00
   12   10    4     -7.25      0.00
   14   10    4      3.80      0.00
   16   10    4    -20.62      0.00
   18   10    4    -12.35      0.00
   20   10    4     -0.29      0.00
  -19   11    4     -5.37      0.00
  -17   11    4      4.24      0.00
  -15   11    4      2.40      0.00
  -13   11    4      0.30      0.00
  -11   11    4      8.59      0.00
   -9   11    4     -7.87      0.00
   -7   11    4     -0.22      0.00
   -5   11    4     -6.34      0.00
   -3   11    4      1.01      0.00
   -1   11    4     -1.29      0.00
    1   11    4     -0.45      0.00
    3   11    4     -5.40      0.00
    5   11    4      2.63      0.00
    7   11    4     -0.53      0.00
    9   11    4     -7.68      0.00
   11   11    4     -1.07      0.00
   13   11    4      2.37      0.00
   15   11    4      6.40      0.00
   17   11    4     11.43      0.00
  -18   12    4      4.61      0.00
  -16   12    4     -1.83      0.00
  -14   12    4     -7.32      0.00
  -12   12    4     -7.02      0.00
  -10   12    4      1.44      0.00
   -8   12    4      4.48      0.00
   -6   12    4      4.81      0.00
   -4   12    4     -3.88      0.00
   -2   12    4      1.75      0.00
    0   12    4     -1.99      0.00
    2   12    4     -1.37      0.00
    4   12    4      0.06      0.00
    6   12    4     -3.64      0.00
    8   12    4      5.61      0.00
   10   12    4     -1.80      0.00
   12   12    4     10.35      0.00
   14   12    4    -13.02      0.00
   16   12    4      6.60      0.00
  -15   13    4      0.78      0.00
  -13   13    4      5.33      0.00
  -11   13    4     -3.29      0.00
   -9   13    4      2.85      0.00
   -7   13    4     -7.12      0.00
   -5   13    4      0.22      0.00
   -3   13    4      2.10      0.00
   -1   13    4     -2.50      0.00
    1   13    4      1.29      0.00
    3   13    4      4.37      0.00
    5   13    4      2.19      0.00
    7   13    4      1.18      0.00
    9   13    4      0.69      0.00
   11   13    4     -1.65      0.00
   13   13    4     -3.40      0.00
   15   13    4     -4.36      0.00
  -12   14    4     -0.33      0.00
  -10   14    4     -1.60      0.00
   -8   14    4      0.26      0.00
   -6   14    4      0.16      0.00
   -4   14    4      2.48      0.00
   -2   14    4      0.57      0.00
    0   14    4      0.38      0.00
    2   14    4     -1.15      0.00
    4   14    4     -3.17      0.00
    6   14    4     -0.01      0.00
    8   14    4      0.32      0.00
   10   14    4      5.00      0.00
   12   14    4     -5.11      0.00
   -9   15    4     -1.03      0.00
   -7   15    4      2.83      0.00
   -5   15    4     -0.52      0.00
   -3   15    4     -0.23      0.00
   -1   15    4     -2.33      0.00
    1   15    4     -1.07      0.00
    3   15    4      1.53      0.00
    5   15    4     -0.23      0.00
    7   15    4     -2.79      0.00
    9   15    4     -1.38      0.00
   -4   16    4     -3.64      0.00
   -2   16    4     -1.11      0.00
    0   16    4      3.90      0.00
    2   16    4     -0.89      0.00
    4   16    4      0.56      0.00
  -25    1    5      2.27      0.00
  -23    1    5      2.80      0.00
  -21    1    5      5.17      0.00
  -19    1    5     -1.95      0.00
  -17    1    5      4.79      0.00
  -15    1    5      7.99      0.00
  -13    1    5     -2.79      0.00
  -11    1    5      7.96      0.00
   -9    1    5    -22.63      0.00
   -7    1    5     29.47      0.00
   -5    1    5     10.17      0.00
   -3    1    5     64.39      0.00
   -1    1    5    -32.69      0.00
    1    1    5    -57.14      0.00
    3    1    5      3.58      0.00
    5    1    5      2.47      0.00
    7    1    5     10.47      0.00
    9    1    5     -0.21      0.00
   11    1    5      0.12      0.00
   13    1    5     -4.71      0.00
   15    1    5      0.56      0.00
   17    1    5     -2.78      0.00
   19    1    5     -0.17      0.00
   21    1    5      2.22      0.00
   23    1    5     -1.12      0.00
   25    1    5      2.05      0.00
  -26    2    5     -2.51      0.00
  -24    2    5     -0.74      0.00
  -22    2    5     -7.68      0.00
  -20    2    5     -2.84      0.00
  -18    2    5      3.39      0.00
  -16    2    5     -3.92      0.00
  -14    2    5     -3.97      0.00
  -12    2    5    -11.23      0.00
  -10    2    5     11.31      0.00
   -8    2    5      3.56      0.00
   -6    2    5    -11.19      0.00
   -4    2    5    -52.04      0.00
   -2    2    5    -52.45      0.00
    0    2    5     59.10      0.00
    2    2    5     -4.91      0.00
    4    2    5     38.64      0.00
    6    2    5    -34.68      0.00
    8    2    5     -3.75      0.00
   10    2    5    -10.32      0.00
   12    2    5      3.17      0.00
   14    2    5      5.04      0.00
   16    2    5      0.92      0.00
   18    2    5      4.43      0.00
   20    2    5     -4.73      0.00
   22    2    5     -1.17      0.00
   24    2    5      0.56      0.00
  -25    3    5      1.38      0.00
  -23    3    5      3.10      0.00
  -21    3    5      4.21      0.00
  -19    3    5      0.00      0.00
  -17    3    5     -2.82      0.00
  -15    3    5      1.40      0.00
  -13    3    5     13.63      0.00
  -11    3    5      0.19      0.00
   -9    3    5     -6.30      0.00
   -7    3    5     -8.00      0.00
   -5    3    5     21.19      0.00
   -3    3    5     42.29      0.00
   -1    3    5     19.01      0.00
    1    3    5     -2.73      0.00
    3    3    5    -25.89      0.00
    5    3    5     -0.16      0.00
    7    3    5     19.32      0.00
    9    3    5      7.68      0.00
   11    3    5      3.81      0.00
   13    3    5     -5.50      0.00
   15    3    5     -0.54      0.00
   17    3    5     -0.02      0.00
   19    3    5      3.00      0.00
   21    3    5      6.83      0.00
   23    3    5     -1.13      0.00
   25    3    5      0.64      0.00
  -26    4    5      1.77      0.00
  -24    4    5     -4.11      0.00
  -22    4    5      0.39      0.00
  -20    4    5      0.41      0.00
  -18    4    5      3.12      0.00
  -16    4    5      2.18      0.00
  -14    4    5     -0.59      0.00
  -12    4    5      6.16      0.00
  -10    4    5      3.24      0.00
   -8    4    5     13.81      0.00
   -6    4    5    -13.33      0.00
   -4    4    5    -29.33      0.00
   -2    4    5     -6.96      0.00
    0    4    5    -44.25      0.00
    2    4    5     30.98      0.00
    4    4    5    -44.25      0.00
    6    4    5      6.40      0.00
    8    4    5    -25.07      0.00
   10    4    5      5.87      0.00
   12    4    5     -0.01      0.00
   14    4    5      3.13      0.00
   16    4    5      1.73      0.00
   18    4    5     -5.55      0.00
   20    4    5     -3.95      0.00
   22    4    5     -2.95      0.00
   24    4    5     -3.33      0.00
  -25    5    5      0.91      0.00
  -23    5    5      2.24      0.00
  -21    5    5     -1.83      0.00
  -19    5    5     -0.49      0.00
  -17    5    5     -1.85      0.00
  -15    5    5     -2.49      0.00
  -13    5    5     -1.94      0.00
  -11    5    5     -9.01      0.00
   -9    5    5      3.92      0.00
   -7    5    5     -7.08      0.00
   -5    5    5     37.51      0.00
   -3    5    5    -12.33      0.00
   -1    5    5     17.21      0.00
    1    5    5     -6.01      0.00
    3    5    5      7.80      0.00
    5    5    5     15.55      0.00
    7    5    5     -4.45      0.00
    9    5    5      6.90      0.00
   11    5    5     -7.55      0.00
   13    5    5      2.01      0.00
   15    5    5     -6.43      0.00
   17    5    5      1.83      0.00
   19    5    5      4.80      0.00
   21    5    5      0.36      0.00
   23    5    5      5.82      0.00
  -24    6    5     -2.23      0.00
  -22    6    5      1.87      0.00
  -20    6    5      2.45      0.00
  -18    6    5     -2.93      0.00
  -16    6    5      5.39      0.00
  -14    6    5     -0.13      0.00
  -12    6    5      3.03      0.00
  -10    6    5      2.62      0.00
   -8    6    5     -3.42      0.00
   -6    6    5    -10.98      0.00
   -4    6    5     -2.68      0.00
   -2    6    5     -7.23      0.00
    0    6    5     -1.41      0.00
    2    6    5    -12.97      0.00
    4    6    5     14.65      0.00
    6    6    5     -8.18      0.00
    8    6    5     12.11      0.00
   10    6    5     -8.31      0.00
   12    6    5      2.14      0.00
   14    6    5      4.57      0.00
   16    6    5      2.76      0.00
   18    6    5      1.98      0.00
   20    6    5      2.29      0.00
   22    6    5      0.07      0.00
  -23    7    5      2.89      0.00
  -21    7    5     -1.45      0.00
  -19    7    5      2.70      0.00
  -17    7    5      3.55      0.00
  -15    7    5      2.93      0.00
  -13    7    5     -4.41      0.00
  -11    7    5      8.11      0.00
   -9    7    5     -5.02      0.00
   -7    7    5     23.54      0.00
   -5    7    5    -11.54      0.00
   -3    7    5     15.79      0.00
   -1    7    5     -9.08      0.00
    1    7    5      9.14      0.00
    3    7    5     -8.67      0.00
    5    7    5    -15.65      0.00
    7    7    5     -5.11      0.00
    9    7    5     -8.82      0.00
   11    7    5      6.64      0.00
   13    7    5     -5.36      0.00
   15    7    5     -3.22      0.00
   17    7    5     -1.49      0.00
   19    7    5     -8.12      0.00
   21    7    5     -8.48      0.00
   23    7    5      0.42      0.00
  -22    8    5     -8.32      0.00
  -20    8    5     -4.04      0.00
  -18    8    5      0.48      0.00
  -16    8    5     -9.61      0.00
  -14    8    5     -0.04      0.00
  -12    8    5      0.35      0.00
  -10    8    5      2.02      0.00
   -8    8    5    -10.06      0.00
   -6    8    5     -7.39      0.00
   -4    8    5     -1.10      0.00
   -2    8    5     -3.32      0.00
    0    8    5      7.74      0.00
    2    8    5     -5.86      0.00
    4    8    5      6.22      0.00
    6    8    5     10.48      0.00
    8    8    5      1.81      0.00
   10    8    5      4.64      0.00
   12    8    5     -1.16      0.00
   14    8    5     -0.81      0.00
   16    8    5      7.33      0.00
   18    8    5      7.03      0.00
   20    8    5      7.91      0.00
   22    8    5     -2.35      0.00
  -21    9    5     16.35      0.00
  -19    9    5      1.58      0.00
  -17    9    5      0.82      0.00
  -15    9    5      3.92      0.00
  -13    9    5      3.10      0.00
  -11    9    5     -8.03      0.00
   -9    9    5     10.09      0.00
   -7    9    5      3.22      0.00
   -5    9    5      9.77      0.00
   -3    9    5     -0.10      0.00
   -1    9    5     -4.00      0.00
    1    9    5     -3.00      0.00
    3    9    5      3.17      0.00
    5    9    5     -6.24      0.00
    7    9    5     -1.97      0.00
    9    9    5      0.01      0.00
   11    9    5     -0.13      0.00
   13    9    5      0.29      0.00
   15    9    5      0.56      0.00
   17    9    5    -17.05      0.00
   19    9    5     -3.81      0.00
   21    9    5      8.02      0.00
  -20   10    5    -11.49      0.00
  -18   10    5     -8.38      0.00
  -16   10    5      3.27      0.00
  -14   10    5      0.58      0.00
  -12   10    5      1.11      0.00
  -10   10    5      1.45      0.00
   -8   10    5     -6.02      0.00
   -6   10    5     -1.24      0.00
   -4   10    5     -4.59      0.00
   -2   10    5      9.26      0.00
    0   10    5      2.58      0.00
    2   10    5      7.58      0.00
    4   10    5     -0.95      0.00
    6   10    5      5.68      0.00
    8   10    5      0.93      0.00
   10   10    5     -2.66      0.00
   12   10    5      0.27      0.00
   14   10    5      3.45      0.00
   16   10    5      2.90      0.00
   18   10    5      2.75      0.00
   20   10    5     -7.43      0.00
  -19   11    5     13.91      0.00
  -17   11    5      4.78      0.00
  -15   11    5     -6.36      0.00
  -13   11    5     -5.20      0.00
  -11   11    5      0.14      0.00
   -9   11    5      4.91      0.00
   -7   11    5      5.05      0.00
   -5   11    5      5.97      0.00
   -3   11    5     -7.07      0.00
   -1   11    5      1.57      0.00
    1   11    5     -6.53      0.00
    3   11    5     -2.51      0.00
    5   11    5      2.13      0.00
    7   11    5     -5.38      0.00
    9   11    5      2.23      0.00
   11   11    5     -7.77      0.00
   13   11    5      3.62      0.00
   15   11    5     -8.85      0.00
   17   11    5     11.89      0.00
  -18   12    5     -2.71      0.00
  -16   12    5     -1.45      0.00
  -14   12    5      3.53      0.00
  -12   12    5      6.99      0.00
  -10   12    5     -6.91      0.00
   -8   12    5      0.36      0.00
   -6   12    5     -7.48      0.00
   -4   12    5      2.15      0.00
   -2   12    5      0.02      0.00
    0   12    5      1.43      0.00
    2   12    5      2.69      0.00
    4   12    5      1.77      0.00
    6   12    5     -2.43      0.00
    8   12    5      2.05      0.00
   10   12    5      6.15      0.00
   12   12    5      3.53      0.00
   14   12    5      0.24      0.00
   16   12    5     -4.37      0.00
  -15   13    5      1.07      0.00
  -13   13    5     -0.80      0.00
  -11   13    5      3.21      0.00
   -9   13    5     -1.66      0.00
   -7   13    5      6.93      0.00
   -5   13    5      3.23      0.00
   -3   13    5      8.59      0.00
   -1   13    5      0.36      0.00
    1   13    5      1.89      0.00
    3   13    5      0.84      0.00
    5   13    5      2.78      0.00
    7   13    5      4.46      0.00
    9   13    5     -5.56      0.00
   11   13    5      3.44      0.00
   13   13    5    -10.02      0.00
   15   13    5      7.32      0.00
  -12   14    5     -3.40      0.00
  -10   14    5      3.85      0.00
   -8   14    5     -3.90      0.00
   -6   14    5     -2.70      0.00
   -4   14    5     -7.72      0.00
   -2   14    5     -3.52      0.00
    0   14    5      0.08      0.00
    2   14    5     -1.09      0.00
    4   14    5     -3.01      0.00
    6   14    5     -6.62      0.00
    8   14    5     -3.22      0.00
   10   14    5     -1.68      0.00
   12   14    5      1.64      0.00
   -9   15    5      2.97      0.00
   -7   15    5      1.28      0.00
   -5   15    5      5.26      0.00
   -3   15    5      2.53      0.00
   -1   15    5     -1.02      0.00
    1   15    5     -0.22      0.00
    3   15    5     -0.66      0.00
    5   15    5      4.14      0.00
    7   15    5      2.23      0.00
    9   15    5      1.44      0.00
   -4   16    5     -1.80      0.00
   -2   16    5     -0.14      0.00
    0   16    5      5.69      0.00
    2   16    5      0.14      0.00
  -26    0    6      4.49      0.00
  -24    0    6     -1.43      0.00
  -22    0    6      0.92      0.00
  -20    0    6      3.93      0.00
  -18    0    6     -0.41      0.00
  -16    0    6     10.62      0.00
  -14    0    6     10.84      0.00
  -12    0    6     -5.14      0.00
  -10    0    6     -2.71      0.00
   -8    0    6    -59.64      0.00
   -6    0    6     24.31      0.00
   -4    0    6     -0.44      0.00
   -2    0    6     39.91      0.00
    0    0    6    -80.78      0.00
    2    0    6    -38.63      0.00
    4    0    6    -17.34      0.00
    6    0    6     -3.81      0.00
    8    0    6      4.15      0.00
   10    0    6      1.86      0.00
   12    0    6     -3.98      0.00
   14    0    6     -4.74      0.00
   16    0    6     -4.73      0.00
   18    0    6     -6.07      0.00
   20    0    6      4.08      0.00
   22    0    6     -2.55      0.00
   24    0    6     -4.44      0.00
  -25    1    6     -0.29      0.00
  -23    1    6      3.32      0.00
  -21    1    6     -1.40      0.00
  -19    1    6      2.14      0.00
  -17    1    6      0.22      0.00
  -15    1    6     -8.77      0.00
  -13    1    6     -3.06      0.00
  -11    1    6     -1.15      0.00
   -9    1    6     30.45      0.00
   -7    1    6     19.80      0.00
   -5    1    6     -2.25      0.00
   -3    1    6    -35.52      0.00
   -1    1    6    -15.28      0.00
    1    1    6     39.73      0.00
    3    1    6     -6.09      0.00
    5    1    6     15.48      0.00
    7    1    6    -23.02      0.00
    9    1    6     -9.78      0.00
   11    1    6     -8.25      0.00
   13    1    6     -0.59      0.00
   15    1    6      6.18      0.00
   17    1    6      4.66      0.00
   19    1    6      0.90      0.00
   21    1    6     -1.04      0.00
   23    1    6      4.84      0.00
   25    1    6      2.77      0.00
  -26    2    6     -3.32      0.00
  -24    2    6      0.32      0.00
  -22    2    6     -1.94      0.00
  -20    2    6     -0.48      0.00
  -18    2    6      0.55      0.00
  -16    2    6     -0.18      0.00
  -14    2    6      1.86      0.00
  -12    2    6      7.81      0.00
  -10    2    6    -24.52      0.00
   -8    2    6    -12.06      0.00
   -6    2    6    -40.91      0.00
   -4    2    6      8.96      0.00
   -2    2    6     -6.18      0.00
    0    2    6     20.28      0.00
    2    2    6    -17.85      0.00
    4    2    6    -18.73      0.00
    6    2    6     -6.20      0.00
    8    2    6      6.51      0.00
   10    2    6      2.97      0.00
   12    2    6      5.44      0.00
   14    2    6     -5.69      0.00
   16    2    6     -4.78      0.00
   18    2    6      0.92      0.00
   20    2    6     -1.94      0.00
   22    2    6      1.41      0.00
   24    2    6     -3.08      0.00
  -25    3    6      3.79      0.00
  -23    3    6      0.65      0.00
  -21    3    6      7.68      0.00
  -19    3    6     -0.68      0.00
  -17    3    6      1.26      0.00
  -15    3    6      5.90      0.00
  -13    3    6     -3.22      0.00
  -11    3    6     21.37      0.00
   -9    3    6      3.04      0.00
   -7    3    6     16.94      0.00
   -5    3    6     -8.78      0.00
   -3    3    6      8.62      0.00
   -1    3    6      7.09      0.00
    1    3    6    -52.92      0.00
    3    3    6     22.94      0.00
    5    3    6    -44.57      0.00
    7    3    6     16.15      0.00
    9    3    6    -13.08      0.00
   11    3    6     -2.48      0.00
   13    3    6     -2.50      0.00
   15    3    6      0.09      0.00
   17    3    6      1.25      0.00
   19    3    6      1.71      0.00
   21    3    6      2.76      0.00
   23    3    6     -0.74      0.00
  -26    4    6      0.61      0.00
  -24    4    6     -1.33      0.00
  -22    4    6      1.21      0.00
  -20    4    6     -4.43      0.00
  -18    4    6      0.23      0.00
  -16    4    6     -3.86      0.00
  -14    4    6     -2.35      0.00
  -12    4    6    -14.63      0.00
  -10    4    6    -12.22      0.00
   -8    4    6      3.82      0.00
   -6    4    6     -0.01      0.00
   -4    4    6      3.36      0.00
   -2    4    6    -36.42      0.00
    0    4    6      4.29      0.00
    2    4    6      1.29      0.00
    4    4    6     12.29      0.00
    6    4    6      1.35      0.00
    8    4    6    -18.74      0.00
   10    4    6      2.13      0.00
   12    4    6     -4.32      0.00
   14    4    6      2.23      0.00
   16    4    6     -4.40      0.00
   18    4    6     -3.81      0.00
   20    4    6     -2.14      0.00
   22    4    6     -5.37      0.00
   24    4    6      3.01      0.00
  -25    5    6      0.93      0.00
  -23    5    6     -0.11      0.00
  -21    5    6      0.72      0.00
  -19    5    6      6.18      0.00
  -17    5    6      0.67      0.00
  -15    5    6      2.83      0.00
  -13    5    6      3.58      0.00
  -11    5    6     -1.86      0.00
   -9    5    6      2.41      0.00
   -7    5    6    -17.08      0.00
   -5    5    6      2.52      0.00
   -3    5    6     11.09      0.00
   -1    5    6     -5.03      0.00
    1    5    6      8.51      0.00
    3    5    6    -28.96      0.00
    5    5    6     20.63      0.00
    7    5    6     -6.62      0.00
    9    5    6     15.02      0.00
   11    5    6     -6.71      0.00
   13    5    6     -0.13      0.00
   15    5    6      1.28      0.00
   17    5    6      1.06      0.00
   19    5    6      4.15      0.00
   21    5    6      8.10      0.00
   23    5    6      1.99      0.00
  -24    6    6      3.96      0.00
  -22    6    6     -0.55      0.00
  -20    6    6      0.66      0.00
  -18    6    6     -1.75      0.00
  -16    6    6      0.00      0.00
  -14    6    6      0.08      0.00
  -12    6    6     -0.55      0.00
  -10    6    6     10.36      0.00
   -8    6    6     -4.85      0.00
   -6    6    6     18.25      0.00
   -4    6    6    -28.65      0.00
   -2    6    6     16.93      0.00
    0    6    6    -17.30      0.00
    2    6    6     17.00      0.00
    4    6    6     -7.45      0.00
    6    6    6    -13.04      0.00
    8    6    6     -3.34      0.00
   10    6    6    -11.79      0.00
   12    6    6      2.91      0.00
   14    6    6     -2.71      0.00
   16    6    6      2.28      0.00
   18    6    6     -0.31      0.00
   20    6    6     -8.63      0.00
   22    6    6     -5.76      0.00
  -23    7    6     -0.36      0.00
  -21    7    6     -3.76      0.00
  -19    7    6     -0.24      0.00
  -17    7    6      2.38      0.00
  -15    7    6     -9.50      0.00
  -13    7    6      1.96      0.00
  -11    7    6     -5.94      0.00
   -9    7    6     -7.36      0.00
   -7    7    6     -7.89      0.00
   -5    7    6      0.35      0.00
   -3    7    6      0.47      0.00
   -1    7    6      4.14      0.00
    1    7    6     -1.85      0.00
    3    7    6     -9.56      0.00
    5    7    6     -3.68      0.00
    7    7    6      6.38      0.00
    9    7    6     -0.12      0.00
   11    7    6      7.03      0.00
   13    7    6     -3.33      0.00
   15    7    6     -7.17      0.00
   17    7    6     -0.03      0.00
   19    7    6     -2.45      0.00
   21    7    6     -0.35      0.00
  -22    8    6      7.28      0.00
  -20    8    6      7.05      0.00
  -18    8    6     -2.43      0.00
  -16    8    6      6.53      0.00
  -14    8    6      5.16      0.00
  -12    8    6      3.84      0.00
  -10    8    6     -3.78      0.00
   -8    8    6     14.44      0.00
   -6    8    6     -8.34      0.00
   -4    8    6     11.52      0.00
   -2    8    6    -12.38      0.00
    0    8    6      4.12      0.00
    2    8    6     -2.67      0.00
    4    8    6      8.54      0.00
    6    8    6     -0.47      0.00
    8    8    6      0.14      0.00
   10    8    6     -0.42      0.00
   12    8    6     -2.02      0.00
   14    8    6      5.91      0.00
   16    8    6      3.35      0.00
   18    8    6      1.26      0.00
   20    8    6     10.27      0.00
   22    8    6      5.41      0.00
  -21    9    6     -0.90      0.00
  -19    9    6     -6.82      0.00
  -17    9    6     -8.84      0.00
  -15    9    6      1.08      0.00
  -13    9    6     -7.20      0.00
  -11    9    6     -0.44      0.00
   -9    9    6     -4.54      0.00
   -7    9    6      0.31      0.00
   -5    9    6     -1.49      0.00
   -3    9    6     -2.67      0.00
   -1    9    6      5.72      0.00
    1    9    6     -2.65      0.00
    3    9    6      7.46      0.00
    5    9    6     -3.70      0.00
    7    9    6      1.50      0.00
    9    9    6     -1.74      0.00
   11    9    6     -1.47      0.00
   13    9    6     -3.33      0.00
   15    9    6     -1.72      0.00
   17    9    6    -11.43      0.00
   19    9    6     -9.85      0.00
   21    9    6     -8.21      0.00
  -20   10    6     -0.42      0.00
  -18   10    6     18.87      0.00
  -16   10    6      5.17      0.00
  -14   10    6     -0.57      0.00
  -12   10    6      3.97      0.00
  -10   10    6      5.01      0.00
   -8   10    6     -2.91      0.00
   -6   10    6      1.42      0.00
   -4   10    6      2.50      0.00
   -2   10    6     -1.63      0.00
    0   10    6      3.89      0.00
    2   10    6     -5.01      0.00
    4   10    6     -2.91      0.00
    6   10    6      1.12      0.00
    8   10    6     -8.34      0.00
   10   10    6      0.99      0.00
   12   10    6     -4.65      0.00
   14   10    6      3.76      0.00
   16   10    6      6.82      0.00
   18   10    6     16.25      0.00
  -19   11    6     -2.52      0.00
  -17   11    6     -5.95      0.00
  -15   11    6     -6.43      0.00
  -13   11    6     -2.29      0.00
  -11   11    6      1.12      0.00
   -9   11    6     -1.30      0.00
   -7   11    6      2.96      0.00
   -5   11    6     -2.92      0.00
   -3   11    6      0.60      0.00
   -1   11    6     -8.66      0.00
    1   11    6      1.23      0.00
    3   11    6     -2.50      0.00
    5   11    6      0.63      0.00
    7   11    6      0.77      0.00
    9   11    6      6.06      0.00
   11   11    6      2.34      0.00
   13   11    6      2.22      0.00
   15   11    6     -5.73      0.00
   17   11    6     -7.27      0.00
  -18   12    6     -3.99      0.00
  -16   12    6      7.83      0.00
  -14   12    6     10.66      0.00
  -12   12    6      1.01      0.00
  -10   12    6      1.79      0.00
   -8   12    6     -7.72      0.00
   -6   12    6      3.44      0.00
   -4   12    6     -0.91      0.00
   -2   12    6     11.40      0.00
    0   12    6      0.16      0.00
    2   12    6      5.10      0.00
    4   12    6      0.69      0.00
    6   12    6     -0.21      0.00
    8   12    6      0.37      0.00
   10   12    6     -9.79      0.00
   12   12    6      5.74      0.00
   14   12    6     -6.60      0.00
   16   12    6      3.75      0.00
  -15   13    6     -4.45      0.00
  -13   13    6     -0.54      0.00
  -11   13    6     -5.46      0.00
   -9   13    6      8.03      0.00
   -7   13    6      0.38      0.00
   -5   13    6     -1.02      0.00
   -3   13    6     -7.27      0.00
   -1   13    6     -1.21      0.00
    1   13    6     -2.81      0.00
    3   13    6     -2.90      0.00
    5   13    6     -2.41      0.00
    7   13    6     -2.77      0.00
    9   13    6     -0.12      0.00
   11   13    6     -1.10      0.00
   13   13    6      0.24      0.00
  -12   14    6      3.69      0.00
  -10   14    6     -3.06      0.00
   -8   14    6      4.77      0.00
   -6   14    6     -3.81      0.00
   -4   14    6      4.53      0.00
   -2   14    6     -0.95      0.00
    0   14    6     -1.43      0.00
    2   14    6      0.07      0.00
    4   14    6      0.39      0.00
    6   14    6     -1.52      0.00
    8   14    6     -2.83      0.00
   10   14    6      3.78      0.00
   12   14    6     -4.67      0.00
   -9   15    6     -4.48      0.00
   -7   15    6     -0.42      0.00
   -5   15    6     -2.09      0.00
   -3   15    6      0.35      0.00
   -1   15    6      1.58      0.00
    1   15    6      2.37      0.00
    3   15    6     -0.17      0.00
    5   15    6      0.30      0.00
    7   15    6      4.04      0.00
    9   15    6     -0.99      0.00
   -4   16    6      1.12      0.00
   -2   16    6     -2.13      0.00
    0   16    6     -1.73      0.00
    2   16    6     -2.28      0.00
  -25    1    7     -7.08      0.00
  -23    1    7     -1.99      0.00
  -21    1    7     -4.57      0.00
  -19    1    7     -0.76      0.00
  -17    1    7      0.14      0.00
  -15    1    7     -4.89      0.00
  -13    1    7     -4.37      0.00
  -11    1    7      0.08      0.00
   -9    1    7    -15.05      0.00
   -7    1    7     20.03      0.00
   -5    1    7    -55.59      0.00
   -3    1    7     -4.39      0.00
   -1    1    7    -20.30      0.00
    1    1    7     41.38      0.00
    3    1    7    -19.86      0.00
    5    1    7      7.61      0.00
    7    1    7     -7.66      0.00
    9    1    7     -1.32      0.00
   11    1    7     -1.98      0.00
   13    1    7     -0.17      0.00
   15    1    7     -2.26      0.00
   17    1    7      0.95      0.00
   19    1    7      2.53      0.00
   21    1    7     -4.78      0.00
   23    1    7      2.28      0.00
   25    1    7     -2.92      0.00
  -26    2    7      3.13      0.00
  -24    2    7      8.84      0.00
  -22    2    7      5.43      0.00
  -20    2    7      4.98      0.00
  -18    2    7     -8.79      0.00
  -16    2    7     -0.31      0.00
  -14    2    7     12.20      0.00
  -12    2    7      0.70      0.00
  -10    2    7     18.83      0.00
   -8    2    7    -21.69      0.00
   -6    2    7     21.67      0.00
   -4    2    7     24.98      0.00
   -2    2    7     49.64      0.00
    0    2    7     14.45      0.00
    2    2    7    -30.59      0.00
    4    2    7     22.08      0.00
    6    2    7    -18.48      0.00
    8    2    7     26.67      0.00
   10    2    7      2.63      0.00
   12    2    7      4.03      0.00
   14    2    7      4.63      0.00
   16    2    7     -4.13      0.00
   18    2    7     -2.51      0.00
   20    2    7      3.84      0.00
   22    2    7      1.43      0.00
   24    2    7     -0.99      0.00
  -25    3    7     -4.26      0.00
  -23    3    7    -10.18      0.00
  -21    3    7     -1.85      0.00
  -19    3    7      1.12      0.00
  -17    3    7      7.46      0.00
  -15    3    7     -6.28      0.00
  -13    3    7     -8.40      0.00
  -11    3    7    -17.68      0.00
   -9    3    7      7.12      0.00
   -7    3    7      3.84      0.00
   -5    3    7     -9.84      0.00
   -3    3    7    -44.42      0.00
   -1    3    7    -42.87      0.00
    1    3    7     -6.02      0.00
    3    3    7     12.20      0.00
    5    3    7      2.38      0.00
    7    3    7     -5.04      0.00
    9    3    7    -17.98      0.00
   11    3    7     -1.50      0.00
   13    3    7     -7.93      0.00
   15    3    7      1.31      0.00
   17    3    7     -1.00      0.00
   19    3    7     -5.07      0.00
   21    3    7     -1.17      0.00
   23    3    7     -4.25      0.00
  -26    4    7      3.10      0.00
  -24    4    7      7.29      0.00
  -22    4    7      3.37      0.00
  -20    4    7     -5.49      0.00
  -18    4    7      0.14      0.00
  -16    4    7     -6.42      0.00
  -14    4    7     -3.51      0.00
  -12    4    7     12.05      0.00
  -10    4    7    -17.76      0.00
   -8    4    7      7.29      0.00
   -6    4    7     -9.23      0.00
   -4    4    7     38.86      0.00
   -2    4    7     24.62      0.00
    0    4    7     11.25      0.00
    2    4    7     25.07      0.00
    4    4    7    -19.45      0.00
    6    4    7     29.77      0.00
    8    4    7     -7.63      0.00
   10    4    7     13.15      0.00
   12    4    7      0.77      0.00
   14    4    7     -0.34      0.00
   16    4    7      2.62      0.00
   18    4    7      2.42      0.00
   20    4    7     -0.60      0.00
   22    4    7      5.21      0.00
   24    4    7      2.09      0.00
  -25    5    7     -3.74      0.00
  -23    5    7     -2.65      0.00
  -21    5    7     -3.53      0.00
  -19    5    7      5.33      0.00
  -17    5    7     -0.29      0.00
  -15    5    7      5.34      0.00
  -13    5    7     -4.88      0.00
  -11    5    7      5.82      0.00
   -9    5    7      6.25      0.00
   -7    5    7    -18.79      0.00
   -5    5    7     -3.04      0.00
   -3    5    7    -34.25      0.00
   -1    5    7     16.25      0.00
    1    5    7    -22.21      0.00
    3    5    7     14.43      0.00
    5    5    7     -7.58      0.00
    7    5    7     -0.53      0.00
    9    5    7      7.41      0.00
   11    5    7     -8.36      0.00
   13    5    7      4.16      0.00
   15    5    7     -2.26      0.00
   17    5    7     -1.98      0.00
   19    5    7      0.96      0.00
   21    5    7     -4.37      0.00
   23    5    7     -2.22      0.00
  -24    6    7     -0.54      0.00
  -22    6    7      2.27      0.00
  -20    6    7     -0.71      0.00
  -18    6    7     -4.00      0.00
  -16    6    7      0.15      0.00
  -14    6    7     -2.97      0.00
  -12    6    7     -1.93      0.00
  -10    6    7     -1.74      0.00
   -8    6    7     -3.23      0.00
   -6    6    7     12.87      0.00
   -4    6    7      4.59      0.00
   -2    6    7      4.74      0.00
    0    6    7      8.35      0.00
    2    6    7     -8.03      0.00
    4    6    7     -2.66      0.00
    6    6    7    -13.81      0.00
    8    6    7     -1.13      0.00
   10    6    7     -3.93      0.00
   12    6    7      3.20      0.00
   14    6    7     -3.42      0.00
   16    6    7     -2.17      0.00
   18    6    7     -0.48      0.00
   20    6    7     -3.74      0.00
   22    6    7     -3.66      0.00
  -23    7    7     -4.29      0.00
  -21    7    7      2.22      0.00
  -19    7    7     -4.75      0.00
  -17    7    7     -3.46      0.00
  -15    7    7      0.20      0.00
  -13    7    7     -0.47      0.00
  -11    7    7     -0.64      0.00
   -9    7    7     -8.63      0.00
   -7    7    7      3.72      0.00
   -5    7    7    -21.62      0.00
   -3    7    7     15.96      0.00
   -1    7    7    -20.15      0.00
    1    7    7     16.33      0.00
    3    7    7     -6.12      0.00
    5    7    7     16.97      0.00
    7    7    7      8.68      0.00
    9    7    7      4.06      0.00
   11    7    7      3.15      0.00
   13    7    7     -1.22      0.00
   15    7    7      1.23      0.00
   17    7    7      0.15      0.00
   19    7    7      3.81      0.00
   21    7    7      9.21      0.00
  -22    8    7      4.63      0.00
  -20    8    7      3.73      0.00
  -18    8    7      2.56      0.00
  -16    8    7      1.27      0.00
  -14    8    7      7.07      0.00
  -12    8    7     -7.08      0.00
  -10    8    7      3.67      0.00
   -8    8    7      1.34      0.00
   -6    8    7      7.72      0.00
   -4    8    7     -1.90      0.00
   -2    8    7     -5.50      0.00
    0    8    7     -4.38      0.00
    2    8    7     -3.63      0.00
    4    8    7      2.50      0.00
    6    8    7     -9.68      0.00
    8    8    7     -4.27      0.00
   10    8    7     -5.77      0.00
   12    8    7      0.38      0.00
   14    8    7     -0.61      0.00
   16    8    7     -0.77      0.00
   18    8    7     -8.61      0.00
   20    8    7     -3.79      0.00
  -21    9    7    -15.17      0.00
  -19    9    7     -3.79      0.00
  -17    9    7      3.80      0.00
  -15    9    7     -9.37      0.00
  -13    9    7     -1.76      0.00
  -11    9    7      1.27      0.00
   -9    9    7      0.36      0.00
   -7    9    7    -12.50      0.00
   -5    9    7      0.95      0.00
   -3    9    7     -1.24      0.00
   -1    9    7     11.46      0.00
    1    9    7      0.30      0.00
    3    9    7      0.05      0.00
    5    9    7     -1.94      0.00
    7    9    7      3.70      0.00
    9    9    7     -1.90      0.00
   11    9    7      2.88      0.00
   13    9    7     -3.36      0.00
   15    9    7      3.08      0.00
   17    9    7      8.29      0.00
   19    9    7      2.17      0.00
  -20   10    7     10.88      0.00
  -18   10    7      3.31      0.00
  -16   10    7      4.35      0.00
  -14   10    7     -1.46      0.00
  -12   10    7      1.49      0.00
  -10   10    7     -1.26      0.00
   -8   10    7      4.51      0.00
   -6   10    7      0.27      0.00
   -4   10    7     -3.93      0.00
   -2   10    7     -7.18      0.00
    0   10    7    -14.22      0.00
    2   10    7      1.44      0.00
    4   10    7     -6.52      0.00
    6   10    7     -0.19      0.00
    8   10    7     -3.25      0.00
   10   10    7      0.99      0.00
   12   10    7     -7.31      0.00
   14   10    7      0.26      0.00
   16   10    7     -7.02      0.00
   18   10    7      0.41      0.00
  -19   11    7    -10.31      0.00
  -17   11    7    -12.62      0.00
  -15   11    7      4.26      0.00
  -13   11    7      5.04      0.00
  -11   11    7     -5.33      0.00
   -9   11    7     -5.03      0.00
   -7   11    7     -6.87      0.00
   -5   11    7      4.00      0.00
   -3   11    7      0.71      0.00
   -1   11    7     10.39      0.00
    1   11    7     -2.25      0.00
    3   11    7      0.29      0.00
    5   11    7     -2.49      0.00
    7   11    7      1.27      0.00
    9   11    7      7.23      0.00
   11   11    7      1.82      0.00
   13   11    7     13.72      0.00
   15   11    7     -0.75      0.00
   17   11    7     -3.55      0.00
  -18   12    7      9.22      0.00
  -16   12    7      1.84      0.00
  -14   12    7     -3.39      0.00
  -12   12    7      1.96      0.00
  -10   12    7      0.21      0.00
   -8   12    7      7.72      0.00
   -6   12    7     -0.55      0.00
   -4   12    7     -3.97      0.00
   -2   12    7     -7.00      0.00
    0   12    7      4.30      0.00
    2   12    7     -1.39      0.00
    4   12    7      7.02      0.00
    6   12    7      2.06      0.00
    8   12    7     -4.37      0.00
   10   12    7     -8.75      0.00
   12   12    7     -7.86      0.00
   14   12    7    -10.37      0.00
   16   12    7      1.38      0.00
  -15   13    7     -2.87      0.00
  -13   13    7     -5.75      0.00
  -11   13    7      1.69      0.00
   -9   13    7     -8.94      0.00
   -7   13    7      2.08      0.00
   -5   13    7     -7.92      0.00
   -3   13    7      3.69      0.00
   -1   13    7     -7.02      0.00
    1   13    7     -3.71      0.00
    3   13    7     -7.02      0.00
    5   13    7     -6.33      0.00
    7   13    7     -5.72      0.00
    9   13    7      0.77      0.00
   11   13    7     12.15      0.00
   13   13    7      2.04      0.00
  -12   14    7     -1.67      0.00
  -10   14    7      5.52      0.00
   -8   14    7     -2.07      0.00
   -6   14    7      3.95      0.00
   -4   14    7      3.02      0.00
   -2   14    7      3.48      0.00
    0   14    7      0.50      0.00
    2   14    7      4.08      0.00
    4   14    7      5.86      0.00
    6   14    7      8.76      0.00
    8   14    7      6.86      0.00
   10   14    7     -1.80      0.00
   12   14    7     -3.99      0.00
   -9   15    7      1.43      0.00
   -7   15    7     -7.12      0.00
   -5   15    7     -0.61      0.00
   -3   15    7     -4.40      0.00
   -1   15    7     -0.10      0.00
    1   15    7      3.20      0.00
    3   15    7     -1.84      0.00
    5   15    7     -5.15      0.00
    7   15    7     -3.11      0.00
   -4   16    7      3.53      0.00
   -2   16    7     -1.25      0.00
    0   16    7     -4.44      0.00
    2   16    7     -1.44      0.00
  -26    0    8     -1.75      0.00
  -24    0    8     -4.37      0.00
  -22    0    8     -2.25      0.00
  -20    0    8     -7.40      0.00
  -18    0    8     -3.61      0.00
  -16    0    8     -4.49      0.00
  -14    0    8     -6.40      0.00
  -12    0    8     -4.76      0.00
  -10    0    8     -0.45      0.00
   -8    0    8      8.72      0.00
   -6    0    8     23.03      0.00
   -4    0    8    -60.94      0.00
   -2    0    8     -1.82      0.00
    0    0    8     -7.55      0.00
    2    0    8     44.75      0.00
    4    0    8    -12.96      0.00
    6    0    8     25.18      0.00
    8    0    8    -12.40      0.00
   10    0    8      4.66      0.00
   12    0    8      3.38      0.00
   14    0    8     -0.42      0.00
   16    0    8      5.17      0.00
   18    0    8      0.20      0.00
   20    0    8      0.64      0.00
   22    0    8      0.57      0.00
   24    0    8      5.60      0.00
  -25    1    8     -1.59      0.00
  -23    1    8      2.58      0.00
  -21    1    8      2.64      0.00
  -19    1    8      2.93      0.00
  -17    1    8     -3.36      0.00
  -15    1    8      3.31      0.00
  -13    1    8     10.37      0.00
  -11    1    8     -1.52      0.00
   -9    1    8     -0.72      0.00
   -7    1    8    -29.32      0.00
   -5    1    8     26.18      0.00
   -3    1    8     29.12      0.00
   -1    1    8     35.17      0.00
    1    1    8      0.99      0.00
    3    1    8    -14.89      0.00
    5    1    8      7.26      0.00
    7    1    8     -0.78      0.00
    9    1    8     16.96      0.00
   11    1    8      0.24      0.00
   13    1    8     -1.05      0.00
   15    1    8     -1.85      0.00
   17    1    8     -4.90      0.00
   19    1    8     -2.16      0.00
   21    1    8     -1.48      0.00
   23    1    8     -4.61      0.00
  -26    2    8      1.48      0.00
  -24    2    8      0.93      0.00
  -22    2    8     -5.32      0.00
  -20    2    8     -0.95      0.00
  -18    2    8     -1.56      0.00
  -16    2    8      2.28      0.00
  -14    2    8     -9.47      0.00
  -12    2    8     -4.09      0.00
  -10    2    8      4.88      0.00
   -8    2    8     21.47      0.00
   -6    2    8     -0.69      0.00
   -4    2    8      2.68      0.00
   -2    2    8    -35.81      0.00
    0    2    8     -7.79      0.00
    2    2    8      3.11      0.00
    4    2    8     30.49      0.00
    6    2    8     -4.62      0.00
    8    2    8      6.02      0.00
   10    2    8     -8.90      0.00
   12    2    8      3.19      0.00
   14    2    8      2.76      0.00
   16    2    8      2.15      0.00
   18    2    8      0.87      0.00
   20    2    8     -0.56      0.00
   22    2    8      2.43      0.00
   24    2    8     -1.59      0.00
  -25    3    8     -0.84      0.00
  -23    3    8     -1.28      0.00
  -21    3    8     -0.98      0.00
  -19    3    8     -4.03      0.00
  -17    3    8      5.28      0.00
  -15    3    8     -1.18      0.00
  -13    3    8     -6.44      0.00
  -11    3    8      4.59      0.00
   -9    3    8    -30.10      0.00
   -7    3    8     29.18      0.00
   -5    3    8    -12.33      0.00
   -3    3    8     31.13      0.00
   -1    3    8     -4.13      0.00
    1    3    8      6.66      0.00
    3    3    8     17.97      0.00
    5    3    8    -11.66      0.00
    7    3    8     16.57      0.00
    9    3    8    -13.11      0.00
   11    3    8      7.69      0.00
   13    3    8     -2.23      0.00
   15    3    8     -4.78      0.00
   17    3    8      0.86      0.00
   19    3    8     -1.80      0.00
   21    3    8     -6.10      0.00
   23    3    8      2.31      0.00
  -26    4    8     -0.75      0.00
  -24    4    8     -1.77      0.00
  -22    4    8      1.39      0.00
  -20    4    8     -2.29      0.00
  -18    4    8      2.18      0.00
  -16    4    8     -6.88      0.00
  -14    4    8      8.60      0.00
  -12    4    8      1.32      0.00
  -10    4    8     16.46      0.00
   -8    4    8     -5.59      0.00
   -6    4    8    -26.20      0.00
   -4    4    8      4.77      0.00
   -2    4    8      1.61      0.00
    0    4    8     28.33      0.00
    2    4    8    -16.64      0.00
    4    4    8      5.54      0.00
    6    4    8      1.89      0.00
    8    4    8     11.34      0.00
   10    4    8     13.10      0.00
   12    4    8     -2.96      0.00
   14    4    8      7.89      0.00
   16    4    8     -0.18      0.00
   18    4    8      1.14      0.00
   20    4    8      5.97      0.00
   22    4    8      0.29      0.00
   24    4    8     -0.91      0.00
  -25    5    8      1.71      0.00
  -23    5    8     -2.93      0.00
  -21    5    8      0.47      0.00
  -19    5    8      0.34      0.00
  -17    5    8     -3.74      0.00
  -15    5    8      3.33      0.00
  -13    5    8      3.47      0.00
  -11    5    8    -12.48      0.00
   -9    5    8     16.31      0.00
   -7    5    8      2.10      0.00
   -5    5    8     24.21      0.00
   -3    5    8    -16.09      0.00
   -1    5    8     -0.24      0.00
    1    5    8      4.01      0.00
    3    5    8     -1.43      0.00
    5    5    8      7.79      0.00
    7    5    8    -16.87      0.00
    9    5    8     -3.91      0.00
   11    5    8     -6.93      0.00
   13    5    8     -1.62      0.00
   15    5    8     -1.43      0.00
   17    5    8     -0.47      0.00
   19    5    8     -4.28      0.00
   21    5    8     -3.45      0.00
   23    5    8     -6.69      0.00
  -24    6    8     -1.72      0.00
  -22    6    8     -4.28      0.00
  -20    6    8      2.18      0.00
  -18    6    8     -5.79      0.00
  -16    6    8      1.18      0.00
  -14    6    8     -5.82      0.00
  -12    6    8      4.41      0.00
  -10    6    8     -6.53      0.00
   -8    6    8    -11.51      0.00
   -6    6    8      4.43      0.00
   -4    6    8    -15.63      0.00
   -2    6    8     25.87      0.00
    0    6    8    -21.66      0.00
    2    6    8     16.63      0.00
    4    6    8    -19.07      0.00
    6    6    8     13.96      0.00
    8    6    8      6.52      0.00
   10    6    8      7.00      0.00
   12    6    8      7.60      0.00
   14    6    8     -1.71      0.00
   16    6    8     -1.49      0.00
   18    6    8      0.17      0.00
   20    6    8      2.33      0.00
   22    6    8      8.45      0.00
  -23    7    8      4.47      0.00
  -21    7    8      1.95      0.00
  -19    7    8      1.65      0.00
  -17    7    8      4.23      0.00
  -15    7    8      2.85      0.00
  -13    7    8      2.03      0.00
  -11    7    8      2.86      0.00
   -9    7    8      8.78      0.00
   -7    7    8      8.92      0.00
   -5    7    8      6.21      0.00
   -3    7    8     -1.94      0.00
   -1    7    8     -5.55      0.00
    1    7    8      1.10      0.00
    3    7    8     10.11      0.00
    5    7    8      7.16      0.00
    7    7    8     -0.86      0.00
    9    7    8     -2.34      0.00
   11    7    8     -8.31      0.00
   13    7    8      2.67      0.00
   15    7    8      2.52      0.00
   17    7    8      2.45      0.00
   19    7    8      2.73      0.00
   21    7    8     -0.38      0.00
  -22    8    8     -3.48      0.00
  -20    8    8    -10.89      0.00
  -18    8    8      0.06      0.00
  -16    8    8     -5.14      0.00
  -14    8    8     -5.46      0.00
  -12    8    8      0.19      0.00
  -10    8    8     -5.15      0.00
   -8    8    8     -3.05      0.00
   -6    8    8    -13.39      0.00
   -4    8    8      5.45      0.00
   -2    8    8     -7.75      0.00
    0    8    8     15.51      0.00
    2    8    8    -12.25      0.00
    4    8    8      5.26      0.00
    6    8    8     -9.41      0.00
    8    8    8      0.12      0.00
   10    8    8      0.72      0.00
   12    8    8      2.37      0.00
   14    8    8     -2.85      0.00
   16    8    8      1.68      0.00
   18    8    8     -2.72      0.00
   20    8    8     -9.03      0.00
  -21    9    8      2.60      0.00
  -19    9    8      9.20      0.00
  -17    9    8      4.21      0.00
  -15    9    8      4.49      0.00
  -13    9    8     -1.56      0.00
  -11    9    8      5.95      0.00
   -9    9    8      1.88      0.00
   -7    9    8      9.70      0.00
   -5    9    8      1.27      0.00
   -3    9    8      4.92      0.00
   -1    9    8     -0.45      0.00
    1    9    8     -5.73      0.00
    3    9    8      0.48      0.00
    5    9    8     -5.64      0.00
    7    9    8      5.01      0.00
    9    9    8     -0.47      0.00
   11    9    8      5.10      0.00
   13    9    8     -8.99      0.00
   15    9    8      3.52      0.00
   17    9    8      2.94      0.00
   19    9    8      9.81      0.00
  -20   10    8     -2.44      0.00
  -18   10    8    -14.56      0.00
  -16   10    8     -8.15      0.00
  -14   10    8      3.51      0.00
  -12   10    8     -2.09      0.00
  -10   10    8     -4.60      0.00
   -8   10    8     -8.33      0.00
   -6   10    8     -2.73      0.00
   -4   10    8     -1.58      0.00
   -2   10    8     -4.62      0.00
    0   10    8      0.39      0.00
    2   10    8      2.14      0.00
    4   10    8      0.88      0.00
    6   10    8      4.01      0.00
    8   10    8      2.21      0.00
   10   10    8      2.88      0.00
   12   10    8      3.81      0.00
   14   10    8     10.38      0.00
   16   10    8     -6.29      0.00
   18   10    8    -10.54      0.00
  -19   11    8      1.43      0.00
  -17   11    8     10.27      0.00
  -15   11    8     -0.30      0.00
  -13   11    8     -0.48      0.00
  -11   11    8      2.05      0.00
   -9   11    8      3.50      0.00
   -7   11    8      3.51      0.00
   -5   11    8      2.18      0.00
   -3   11    8      3.63      0.00
   -1   11    8      3.49      0.00
    1   11    8      9.36      0.00
    3   11    8     -2.90      0.00
    5   11    8      7.36      0.00
    7   11    8     -2.11      0.00
    9   11    8     -1.06      0.00
   11   11    8     -6.55      0.00
   13   11    8      0.08      0.00
   15   11    8     -7.38      0.00
   17   11    8      6.35      0.00
  -18   12    8     -1.34      0.00
  -16   12    8     -3.17      0.00
  -14   12    8     -5.81      0.00
  -12   12    8     -7.38      0.00
  -10   12    8      2.85      0.00
   -8   12    8     -2.41      0.00
   -6   12    8      1.78      0.00
   -4   12    8     -9.54      0.00
   -2   12    8     -0.26      0.00
    0   12    8    -10.80      0.00
    2   12    8     -0.21      0.00
    4   12    8     -2.83      0.00
    6   12    8     -1.44      0.00
    8   12    8     -1.24      0.00
   10   12    8      1.58      0.00
   12   12    8      5.83      0.00
   14   12    8     -0.93      0.00
   16   12    8      6.35      0.00
  -15   13    8      1.86      0.00
  -13   13    8      5.27      0.00
  -11   13    8     -1.43      0.00
   -9   13    8      0.42      0.00
   -7   13    8     -4.21      0.00
   -5   13    8      5.15      0.00
   -3   13    8      5.76      0.00
   -1   13    8      7.16      0.00
    1   13    8     -0.90      0.00
    3   13    8      5.13      0.00
    5   13    8      0.51      0.00
    7   13    8      6.16      0.00
    9   13    8      4.20      0.00
   11   13    8      2.82      0.00
   13   13    8     -0.53      0.00
  -12   14    8      2.45      0.00
  -10   14    8     -7.43      0.00
   -8   14    8      5.63      0.00
   -6   14    8     -4.62      0.00
   -4   14    8      0.80      0.00
   -2   14    8     -6.15      0.00
    0   14    8      2.91      0.00
    2   14    8      2.44      0.00
    4   14    8      2.04      0.00
    6   14    8      0.05      0.00
    8   14    8      1.92      0.00
   10   14    8     -0.23      0.00
   -9   15    8     -0.37      0.00
   -7   15    8      1.57      0.00
   -5   15    8      0.20      0.00
   -3   15    8      2.48      0.00
   -1   15    8     -1.42      0.00
    1   15    8     -0.90      0.00
    3   15    8      0.07      0.00
    5   15    8     -0.96      0.00
    7   15    8     -2.25      0.00
   -2   16    8      2.61      0.00
    0   16    8      2.92      0.00
  -25    1    9      4.81      0.00
  -23    1    9      5.12      0.00
  -21    1    9     -0.69      0.00
  -19    1    9      0.91      0.00
  -17    1    9      0.05      0.00
  -15    1    9      3.18      0.00
  -13    1    9      0.31      0.00
  -11    1    9      5.17      0.00
   -9    1    9     16.75      0.00
   -7    1    9      0.08      0.00
   -5    1    9      7.96      0.00
   -3    1    9     23.93      0.00
   -1    1    9    -11.59      0.00
    1    1    9     13.38      0.00
    3    1    9     -8.71      0.00
    5    1    9     18.02      0.00
    7    1    9    -15.55      0.00
    9    1    9     14.41      0.00
   11    1    9     -6.06      0.00
   13    1    9      5.02      0.00
   15    1    9      5.55      0.00
   17    1    9     -6.37      0.00
   19    1    9      2.68      0.00
   21    1    9      2.19      0.00
   23    1    9      0.71      0.00
  -26    2    9     -7.31      0.00
  -24    2    9     -6.26      0.00
  -22    2    9     -6.11      0.00
  -20    2    9      3.04      0.00
  -18    2    9      2.61      0.00
  -16    2    9      4.02      0.00
  -14    2    9     -4.11      0.00
  -12    2    9    -14.85      0.00
  -10    2    9     -4.20      0.00
   -8    2    9    -19.27      0.00
   -6    2    9     32.23      0.00
   -4    2    9    -47.00      0.00
   -2    2    9     -4.41      0.00
    0    2    9    -33.68      0.00
    2    2    9      0.41      0.00
    4    2    9      8.32      0.00
    6    2    9     -5.86      0.00
    8    2    9     -0.60      0.00
   10    2    9    -14.95      0.00
   12    2    9     -1.45      0.00
   14    2    9     -5.76      0.00
   16    2    9      2.41      0.00
   18    2    9      2.08      0.00
   20    2    9     -1.68      0.00
   22    2    9     -2.48      0.00
   24    2    9      0.41      0.00
  -25    3    9      5.89      0.00
  -23    3    9      5.41      0.00
  -21    3    9      2.53      0.00
  -19    3    9     -6.70      0.00
  -17    3    9     -2.03      0.00
  -15    3    9     -2.58      0.00
  -13    3    9     20.27      0.00
  -11    3    9     12.28      0.00
   -9    3    9      7.19      0.00
   -7    3    9     -5.49      0.00
   -5    3    9     -2.10      0.00
   -3    3    9     36.28      0.00
   -1    3    9     31.10      0.00
    1    3    9     19.93      0.00
    3    3    9    -15.42      0.00
    5    3    9     -8.52      0.00
    7    3    9      5.64      0.00
    9    3    9      5.22      0.00
   11    3    9     13.79      0.00
   13    3    9      1.47      0.00
   15    3    9      4.47      0.00
   17    3    9      0.11      0.00
   19    3    9      1.79      0.00
   21    3    9      3.19      0.00
   23    3    9      2.95      0.00
  -26    4    9     -6.35      0.00
  -24    4    9     -4.60      0.00
  -22    4    9     -1.41      0.00
  -20    4    9      3.74      0.00
  -18    4    9      7.04      0.00
  -16    4    9      1.25      0.00
  -14    4    9     -2.70      0.00
  -12    4    9     -0.74      0.00
  -10    4    9    -14.24      0.00
   -8    4    9     25.33      0.00
   -6    4    9    -28.27      0.00
   -4    4    9     10.25      0.00
   -2    4    9    -46.71      0.00
    0    4    9      0.62      0.00
    2    4    9     -4.60      0.00
    4    4    9      1.12      0.00
    6    4    9      8.61      0.00
    8    4    9     -7.85      0.00
   10    4    9     -0.78      0.00
   12    4    9     -7.10      0.00
   14    4    9     -1.76      0.00
   16    4    9     -2.10      0.00
   18    4    9      1.39      0.00
   20    4    9     -0.94      0.00
   22    4    9     -0.01      0.00
  -25    5    9      4.54      0.00
  -23    5    9      4.27      0.00
  -21    5    9     -4.21      0.00
  -19    5    9      0.85      0.00
  -17    5    9     -6.25      0.00
  -15    5    9      6.92      0.00
  -13    5    9     -3.58      0.00
  -11    5    9     11.33      0.00
   -9    5    9     -5.74      0.00
   -7    5    9      7.77      0.00
   -5    5    9     25.50      0.00
   -3    5    9     -2.28      0.00
   -1    5    9     23.29      0.00
    1    5    9    -24.24      0.00
    3    5    9     14.66      0.00
    5    5    9    -21.77      0.00
    7    5    9      0.91      0.00
    9    5    9     -5.69      0.00
   11    5    9      1.33      0.00
   13    5    9      4.97      0.00
   15    5    9     -0.36      0.00
   17    5    9      4.23      0.00
   19    5    9      0.05      0.00
   21    5    9      0.75      0.00
   23    5    9      4.69      0.00
  -24    6    9     -4.97      0.00
  -22    6    9      2.85      0.00
  -20    6    9      0.37      0.00
  -18    6    9      2.03      0.00
  -16    6    9      2.13      0.00
  -14    6    9     -1.29      0.00
  -12    6    9     -6.64      0.00
  -10    6    9     11.27      0.00
   -8    6    9     -8.38      0.00
   -6    6    9      0.84      0.00
   -4    6    9    -11.24      0.00
   -2    6    9      2.82      0.00
    0    6    9     -2.80      0.00
    2    6    9      9.26      0.00
    4    6    9     11.12      0.00
    6    6    9      9.19      0.00
    8    6    9      9.47      0.00
   10    6    9      4.11      0.00
   12    6    9     -3.23      0.00
   14    6    9      3.24      0.00
   16    6    9     -2.71      0.00
   18    6    9     -2.00      0.00
   20    6    9      5.94      0.00
   22    6    9     -1.15      0.00
  -23    7    9     -2.18      0.00
  -21    7    9      6.26      0.00
  -19    7    9     -2.11      0.00
  -17    7    9      6.37      0.00
  -15    7    9     -2.02      0.00
  -13    7    9      7.74      0.00
  -11    7    9     -1.31      0.00
   -9    7    9      2.42      0.00
   -7    7    9      7.95      0.00
   -5    7    9     -1.68      0.00
   -3    7    9     11.74      0.00
   -1    7    9    -15.66      0.00
    1    7    9     14.11      0.00
    3    7    9    -20.23      0.00
    5    7    9     10.51      0.00
    7    7    9    -17.39      0.00
    9    7    9     -2.78      0.00
   11    7    9     -2.65      0.00
   13    7    9      1.25      0.00
   15    7    9      2.89      0.00
   17    7    9      7.26      0.00
   19    7    9     -0.31      0.00
   21    7    9     -4.34      0.00
  -22    8    9     -5.99      0.00
  -20    8    9     -1.66      0.00
  -18    8    9     -0.25      0.00
  -16    8    9     -3.42      0.00
  -14    8    9     -2.59      0.00
  -12    8    9      1.47      0.00
  -10    8    9      1.70      0.00
   -8    8    9     -0.15      0.00
   -6    8    9      2.17      0.00
   -4    8    9     -1.93      0.00
   -2    8    9     13.64      0.00
    0    8    9      6.73      0.00
    2    8    9      0.52      0.00
    4    8    9      0.45      0.00
    6    8    9      0.05      0.00
    8    8    9      8.91      0.00
   10    8    9      1.26      0.00
   12    8    9      6.81      0.00
   14    8    9    -10.10      0.00
   16    8    9      1.27      0.00
   18    8    9     -0.28      0.00
   20    8    9     -0.81      0.00
  -21    9    9      5.37      0.00
  -19    9    9      3.45      0.00
  -17    9    9     -2.81      0.00
  -15    9    9      7.93      0.00
  -13    9    9      2.06      0.00
  -11    9    9     -3.88      0.00
   -9    9    9      2.94      0.00
   -7    9    9     -3.98      0.00
   -5    9    9      5.47      0.00
   -3    9    9     -5.83      0.00
   -1    9    9     -5.19      0.00
    1    9    9     -5.01      0.00
    3    9    9      7.92      0.00
    5    9    9     -6.80      0.00
    7    9    9      6.73      0.00
    9    9    9     -2.44      0.00
   11    9    9     -1.85      0.00
   13    9    9      3.36      0.00
   15    9    9      5.42      0.00
   17    9    9     -4.44      0.00
   19    9    9      2.66      0.00
  -20   10    9     -5.16      0.00
  -18   10    9     -3.50      0.00
  -16   10    9      0.36      0.00
  -14   10    9     -3.84      0.00
  -12   10    9      2.35      0.00
  -10   10    9      1.34      0.00
   -8   10    9      4.64      0.00
   -6   10    9      1.40      0.00
   -4   10    9      7.19      0.00
   -2   10    9      6.83      0.00
    0   10    9      6.94      0.00
    2   10    9      6.32      0.00
    4   10    9      0.15      0.00
    6   10    9      9.08      0.00
    8   10    9     -1.24      0.00
   10   10    9      7.50      0.00
   12   10    9     -2.42      0.00
   14   10    9      9.49      0.00
   16   10    9     -4.03      0.00
   18   10    9     -0.66      0.00
  -19   11    9      9.45      0.00
  -17   11    9      6.13      0.00
  -15   11    9     -1.10      0.00
  -13   11    9     -1.31      0.00
  -11   11    9     -0.23      0.00
   -9   11    9      1.94      0.00
   -7   11    9      3.44      0.00
   -5   11    9     -4.35      0.00
   -3   11    9     -7.65      0.00
   -1   11    9      2.54      0.00
    1   11    9     -3.18      0.00
    3   11    9      5.75      0.00
    5   11    9      1.72      0.00
    7   11    9     -5.31      0.00
    9   11    9     -4.80      0.00
   11   11    9     -5.60      0.00
   13   11    9     -8.82      0.00
   15   11    9     -5.56      0.00
   17   11    9      7.43      0.00
  -18   12    9     -5.26      0.00
  -16   12    9     -4.64      0.00
  -14   12    9      2.61      0.00
  -12   12    9      1.99      0.00
  -10   12    9     -2.09      0.00
   -8   12    9     -2.08      0.00
   -6   12    9      2.36      0.00
   -4   12    9      9.31      0.00
   -2   12    9      1.51      0.00
    0   12    9      1.05      0.00
    2   12    9     -9.74      0.00
    4   12    9     -2.06      0.00
    6   12    9     -6.76      0.00
    8   12    9      6.11      0.00
   10   12    9      4.10      0.00
   12   12    9     14.17      0.00
   14   12    9      6.00      0.00
  -15   13    9      2.87      0.00
  -13   13    9      0.80      0.00
  -11   13    9      7.91      0.00
   -9   13    9     -2.91      0.00
   -7   13    9      4.00      0.00
   -5   13    9     -3.04      0.00
   -3   13    9      3.13      0.00
   -1   13    9     -0.06      0.00
    1   13    9     11.00      0.00
    3   13    9      5.38      0.00
    5   13    9     11.32      0.00
    7   13    9      6.74      0.00
    9   13    9      1.21      0.00
   11   13    9     -5.96      0.00
   13   13    9     -9.98      0.00
  -12   14    9     -4.91      0.00
  -10   14    9      0.13      0.00
   -8   14    9      0.73      0.00
   -6   14    9      1.00      0.00
   -4   14    9     -3.03      0.00
   -2   14    9     -0.55      0.00
    0   14    9     -5.70      0.00
    2   14    9     -0.72      0.00
    4   14    9     -8.62      0.00
    6   14    9    -10.28      0.00
    8   14    9    -10.73      0.00
   10   14    9     -0.78      0.00
   -9   15    9      6.90      0.00
   -7   15    9     -2.98      0.00
   -5   15    9      4.70      0.00
   -3   15    9      1.90      0.00
   -1   15    9      3.56      0.00
    1   15    9     -2.01      0.00
    3   15    9      0.04      0.00
    5   15    9      3.59      0.00
    7   15    9      7.26      0.00
  -26    0   10      4.99      0.00
  -24    0   10      4.43      0.00
  -22    0   10     10.83      0.00
  -20    0   10      5.90      0.00
  -18    0   10      4.23      0.00
  -16    0   10     -0.28      0.00
  -14    0   10     -0.78      0.00
  -12    0   10     12.00      0.00
  -10    0   10      6.99      0.00
   -8    0   10     17.56      0.00
   -6    0   10    -25.39      0.00
   -4    0   10     17.67      0.00
   -2    0   10     -5.03      0.00
    0    0   10    -17.11      0.00
    2    0   10     10.52      0.00
    4    0   10    -17.69      0.00
    6    0   10     12.30      0.00
    8    0   10    -13.98      0.00
   10    0   10      3.70      0.00
   12    0   10    -12.48      0.00
   14    0   10      2.65      0.00
   16    0   10      4.00      0.00
   18    0   10     -7.26      0.00
   20    0   10      1.82      0.00
   22    0   10     -3.24      0.00
   24    0   10     -2.98      0.00
  -25    1   10     -1.98      0.00
  -23    1   10     -5.17      0.00
  -21    1   10     -7.81      0.00
  -19    1   10      0.01      0.00
  -17    1   10      1.30      0.00
  -15    1   10      1.63      0.00
  -13    1   10     -5.61      0.00
  -11    1   10    -13.95      0.00
   -9    1   10     -0.96      0.00
   -7    1   10     -1.94      0.00
   -5    1   10     20.55      0.00
   -3    1   10    -33.42      0.00
   -1    1   10      5.96      0.00
    1    1   10    -14.74      0.00
    3    1   10      5.35      0.00
    5    1   10     -0.96      0.00
    7    1   10     -8.02      0.00
    9    1   10     -1.00      0.00
   11    1   10      0.52      0.00
   13    1   10      3.34      0.00
   15    1   10     -0.61      0.00
   17    1   10      5.89      0.00
   19    1   10      2.69      0.00
   21    1   10      5.05      0.00
   23    1   10      5.36      0.00
  -26    2   10      0.60      0.00
  -24    2   10      3.41      0.00
  -22    2   10      5.03      0.00
  -20    2   10      6.11      0.00
  -18    2   10     -1.23      0.00
  -16    2   10      1.16      0.00
  -14    2   10      4.73      0.00
  -12    2   10     12.09      0.00
  -10    2   10      5.06      0.00
   -8    2   10    -16.77      0.00
   -6    2   10      5.59      0.00
   -4    2   10     -8.84      0.00
   -2    2   10     22.50      0.00
    0    2   10      4.07      0.00
    2    2   10    -15.42      0.00
    4    2   10     -9.60      0.00
    6    2   10    -11.47      0.00
    8    2   10      6.00      0.00
   10    2   10     -6.73      0.00
   12    2   10      3.84      0.00
   14    2   10     -5.05      0.00
   16    2   10     -1.11      0.00
   18    2   10      1.70      0.00
   20    2   10     -2.44      0.00
   22    2   10     -2.11      0.00
   24    2   10      1.52      0.00
  -25    3   10     -2.67      0.00
  -23    3   10     -0.17      0.00
  -21    3   10      1.28      0.00
  -19    3   10     -4.28      0.00
  -17    3   10      0.64      0.00
  -15    3   10     -2.19      0.00
  -13    3   10     -5.83      0.00
  -11    3   10      6.56      0.00
   -9    3   10     -5.85      0.00
   -7    3   10     15.24      0.00
   -5    3   10    -47.54      0.00
   -3    3   10     28.69      0.00
   -1    3   10    -34.61      0.00
    1    3   10     24.28      0.00
    3    3   10     -8.33      0.00
    5    3   10     -0.60      0.00
    7    3   10      7.43      0.00
    9    3   10     -0.47      0.00
   11    3   10      2.22      0.00
   13    3   10      1.58      0.00
   15    3   10      4.97      0.00
   17    3   10     -2.99      0.00
   19    3   10      6.90      0.00
   21    3   10      3.15      0.00
   23    3   10      0.25      0.00
  -26    4   10      0.15      0.00
  -24    4   10      4.81      0.00
  -22    4   10      2.83      0.00
  -20    4   10     -1.19      0.00
  -18    4   10      6.93      0.00
  -16    4   10      0.63      0.00
  -14    4   10      7.50      0.00
  -12    4   10    -11.44      0.00
  -10    4   10      0.60      0.00
   -8    4   10      4.48      0.00
   -6    4   10     17.92      0.00
   -4    4   10     17.89      0.00
   -2    4   10    -22.15      0.00
    0    4   10      1.57      0.00
    2    4   10    -19.87      0.00
    4    4   10     15.12      0.00
    6    4   10    -16.22      0.00
    8    4   10     -8.62      0.00
   10    4   10     -6.73      0.00
   12    4   10     -4.57      0.00
   14    4   10     -0.79      0.00
   16    4   10     -2.65      0.00
   18    4   10      2.05      0.00
   20    4   10     -4.92      0.00
   22    4   10      1.32      0.00
  -25    5   10      2.30      0.00
  -23    5   10     -3.90      0.00
  -21    5   10      0.19      0.00
  -19    5   10     -0.20      0.00
  -17    5   10     -2.10      0.00
  -15    5   10     -5.75      0.00
  -13    5   10      1.30      0.00
  -11    5   10     -5.43      0.00
   -9    5   10      7.85      0.00
   -7    5   10    -31.90      0.00
   -5    5   10      5.70      0.00
   -3    5   10    -18.84      0.00
   -1    5   10     21.18      0.00
    1    5   10     -9.94      0.00
    3    5   10      3.28      0.00
    5    5   10     -1.46      0.00
    7    5   10      6.06      0.00
    9    5   10      9.06      0.00
   11    5   10      5.63      0.00
   13    5   10      0.82      0.00
   15    5   10      3.35      0.00
   17    5   10     -0.02      0.00
   19    5   10     -1.39      0.00
   21    5   10      6.42      0.00
   23    5   10      0.39      0.00
  -24    6   10      4.30      0.00
  -22    6   10     -1.33      0.00
  -20    6   10     10.00      0.00
  -18    6   10     -2.39      0.00
  -16    6   10      6.61      0.00
  -14    6   10     -2.36      0.00
  -12    6   10      8.58      0.00
  -10    6   10     -6.51      0.00
   -8    6   10     11.95      0.00
   -6    6   10      7.92      0.00
   -4    6   10     -1.23      0.00
   -2    6   10      6.51      0.00
    0    6   10    -17.95      0.00
    2    6   10     22.13      0.00
    4    6   10    -14.73      0.00
    6    6   10     16.99      0.00
    8    6   10    -15.58      0.00
   10    6   10     -3.29      0.00
   12    6   10     -4.68      0.00
   14    6   10     -0.23      0.00
   16    6   10      2.14      0.00
   18    6   10      2.41      0.00
   20    6   10      0.17      0.00
   22    6   10     -5.89      0.00
  -23    7   10     -1.19      0.00
  -21    7   10     -5.91      0.00
  -19    7   10      0.25      0.00
  -17    7   10     -2.46      0.00
  -15    7   10     -0.65      0.00
  -13    7   10     -3.86      0.00
  -11    7   10      2.73      0.00
   -9    7   10    -13.02      0.00
   -7    7   10     -2.75      0.00
   -5    7   10     -9.84      0.00
   -3    7   10     -2.98      0.00
   -1    7   10      9.05      0.00
    1    7   10     -1.72      0.00
    3    7   10     -7.93      0.00
    5    7   10     -5.72      0.00
    7    7   10     -5.25      0.00
    9    7   10      6.23      0.00
   11    7   10      1.05      0.00
   13    7   10      4.90      0.00
   15    7   10     -6.65      0.00
   17    7   10      1.14      0.00
   19    7   10     -2.21      0.00
   21    7   10     -3.66      0.00
  -22    8   10     16.58      0.00
  -20    8   10     -2.86      0.00
  -18    8   10      2.78      0.00
  -16    8   10     -0.93      0.00
  -14    8   10      6.35      0.00
  -12    8   10     -2.97      0.00
  -10    8   10      5.12      0.00
   -8    8   10      7.02      0.00
   -6    8   10      2.38      0.00
   -4    8   10      9.62      0.00
   -2    8   10     -5.05      0.00
    0    8   10      2.09      0.00
    2    8   10     -8.73      0.00
    4    8   10     11.13      0.00
    6    8   10    -10.84      0.00
    8    8   10     12.81      0.00
   10    8   10     -5.09      0.00
   12    8   10     -2.51      0.00
   14    8   10     -1.10      0.00
   16    8   10     -0.64      0.00
   18    8   10     -1.65      0.00
   20    8   10      6.42      0.00
  -21    9   10     -2.39      0.00
  -19    9   10     -2.81      0.00
  -17    9   10      0.93      0.00
  -15    9   10      0.16      0.00
  -13    9   10     -0.55      0.00
  -11    9   10     -3.94      0.00
   -9    9   10     -5.40      0.00
   -7    9   10     -5.08      0.00
   -5    9   10     -7.08      0.00
   -3    9   10      0.45      0.00
   -1    9   10     -6.16      0.00
    1    9   10      5.88      0.00
    3    9   10      4.50      0.00
    5    9   10      2.71      0.00
    7    9   10      2.97      0.00
    9    9   10     -7.90      0.00
   11    9   10      7.76      0.00
   13    9   10     -0.27      0.00
   15    9   10     11.10      0.00
   17    9   10     -4.22      0.00
   19    9   10     -5.51      0.00
  -20   10   10      6.39      0.00
  -18   10   10      7.13      0.00
  -16   10   10      0.17      0.00
  -14   10   10     -4.34      0.00
  -12   10   10      4.33      0.00
  -10   10   10      8.94      0.00
   -8   10   10      3.80      0.00
   -6   10   10      9.98      0.00
   -4   10   10     -3.55      0.00
   -2   10   10      2.44      0.00
    0   10   10      3.24      0.00
    2   10   10     -4.20      0.00
    4   10   10     -2.99      0.00
    6   10   10      1.46      0.00
    8   10   10     -7.67      0.00
   10   10   10     -0.22      0.00
   12   10   10     -7.89      0.00
   14   10   10    -13.21      0.00
   16   10   10     -2.76      0.00
   18   10   10      7.53      0.00
  -19   11   10     -0.53      0.00
  -17   11   10     -0.63      0.00
  -15   11   10      1.92      0.00
  -13   11   10      1.41      0.00
  -11   11   10     -4.81      0.00
   -9   11   10     -5.49      0.00
   -7   11   10     -6.82      0.00
   -5   11   10      1.18      0.00
   -3   11   10      1.12      0.00
   -1   11   10     -6.09      0.00
    1   11   10     -2.21      0.00
    3   11   10     -7.07      0.00
    5   11   10     -2.20      0.00
    7   11   10     -5.96      0.00
    9   11   10      4.11      0.00
   11   11   10     -2.94      0.00
   13   11   10     15.49      0.00
   15   11   10      1.38      0.00
   17   11   10      0.54      0.00
  -18   12   10     -5.19      0.00
  -16   12   10      2.87      0.00
  -14   12   10      3.77      0.00
  -12   12   10      4.48      0.00
  -10   12   10      7.21      0.00
   -8   12   10      1.57      0.00
   -6   12   10     -0.70      0.00
   -4   12   10      2.06      0.00
   -2   12   10      4.69      0.00
    0   12   10      1.03      0.00
    2   12   10      6.81      0.00
    4   12   10     -1.99      0.00
    6   12   10      6.37      0.00
    8   12   10      4.10      0.00
   10   12   10     -1.80      0.00
   12   12   10     -4.66      0.00
   14   12   10     -4.36      0.00
  -15   13   10      1.14      0.00
  -13   13   10     -2.66      0.00
  -11   13   10     -6.01      0.00
   -9   13   10      0.48      0.00
   -7   13   10      4.63      0.00
   -5   13   10     -1.22      0.00
   -3   13   10     -7.55      0.00
   -1   13   10     -0.86      0.00
    1   13   10     -7.32      0.00
    3   13   10      3.43      0.00
    5   13   10     -6.82      0.00
    7   13   10     -5.60      0.00
    9   13   10     -7.43      0.00
   11   13   10      0.81      0.00
   13   13   10     -5.24      0.00
  -12   14   10      6.40      0.00
  -10   14   10     -1.13      0.00
   -8   14   10      2.78      0.00
   -6   14   10     -4.82      0.00
   -4   14   10      4.22      0.00
   -2   14   10      2.63      0.00
    0   14   10      1.96      0.00
    2   14   10     -4.69      0.00
    4   14   10      0.44      0.00
    6   14   10     -4.11      0.00
    8   14   10      0.20      0.00
   10   14   10      0.26      0.00
   -9   15   10     -0.23      0.00
   -7   15   10      2.03      0.00
   -5   15   10      0.97      0.00
   -3   15   10     -2.14      0.00
   -1   15   10     -2.82      0.00
    1   15   10      1.56      0.00
    3   15   10     -3.60      0.00
    5   15   10      1.39      0.00
    7   15   10      1.59      0.00
  -25    1   11     -2.47      0.00
  -23    1   11      0.28      0.00
  -21    1   11     -2.17      0.00
  -19    1   11      1.01      0.00
  -17    1   11     -4.19      0.00
  -15    1   11      1.11      0.00
  -13    1   11      7.74      0.00
  -11    1   11    -15.80      0.00
   -9    1   11     -1.63      0.00
   -7    1   11    -26.60      0.00
   -5    1   11     28.08      0.00
   -3    1   11    -24.15      0.00
   -1    1   11     22.26      0.00
    1    1   11     -7.96      0.00
    3    1   11    -14.75      0.00
    5    1   11     12.80      0.00
    7    1   11    -10.85      0.00
    9    1   11      5.70      0.00
   11    1   11     -4.07      0.00
   13    1   11     -0.50      0.00
   15    1   11     -2.15      0.00
   17    1   11      0.24      0.00
   19    1   11      0.13      0.00
   21    1   11     -2.95      0.00
   23    1   11     -0.77      0.00
  -26    2   11      6.09      0.00
  -24    2   11      0.52      0.00
  -22    2   11      2.23      0.00
  -20    2   11      0.72      0.00
  -18    2   11     -5.09      0.00
  -16    2   11      1.91      0.00
  -14    2   11     -2.30      0.00
  -12    2   11      4.99      0.00
  -10    2   11     18.88      0.00
   -8    2   11     -1.36      0.00
   -6    2   11      6.68      0.00
   -4    2   11    -32.96      0.00
   -2    2   11     43.37      0.00
    0    2   11    -18.42      0.00
    2    2   11     25.92      0.00
    4    2   11    -18.27      0.00
    6    2   11     -2.50      0.00
    8    2   11     10.27      0.00
   10    2   11      1.83      0.00
   12    2   11      4.25      0.00
   14    2   11      2.99      0.00
   16    2   11      1.17      0.00
   18    2   11     -6.03      0.00
   20    2   11      5.52      0.00
   22    2   11      0.11      0.00
  -25    3   11     -4.42      0.00
  -23    3   11      1.75      0.00
  -21    3   11      2.01      0.00
  -19    3   11      0.25      0.00
  -17    3   11      3.92      0.00
  -15    3   11     -3.11      0.00
  -13    3   11     -7.79      0.00
  -11    3   11    -17.31      0.00
   -9    3   11    -11.69      0.00
   -7    3   11     13.82      0.00
   -5    3   11     -4.33      0.00
   -3    3   11      1.31      0.00
   -1    3   11    -36.26      0.00
    1    3   11      2.92      0.00
    3    3   11      4.34      0.00
    5    3   11     19.25      0.00
    7    3   11     -0.54      0.00
    9    3   11     -6.92      0.00
   11    3   11     -3.88      0.00
   13    3   11     -6.50      0.00
   15    3   11     -1.00      0.00
   17    3   11     -2.19      0.00
   19    3   11      0.74      0.00
   21    3   11     -5.03      0.00
   23    3   11      0.17      0.00
  -26    4   11     -0.06      0.00
  -24    4   11      4.24      0.00
  -22    4   11     -5.97      0.00
  -20    4   11     -4.19      0.00
  -18    4   11      1.28      0.00
  -16    4   11     -3.13      0.00
  -14    4   11      0.38      0.00
  -12    4   11     11.56      0.00
  -10    4   11     -1.75      0.00
   -8    4   11      7.92      0.00
   -6    4   11    -22.51      0.00
   -4    4   11     32.55      0.00
   -2    4   11    -19.59      0.00
    0    4   11     32.93      0.00
    2    4   11    -23.63      0.00
    4    4   11     -1.04      0.00
    6    4   11    -14.57      0.00
    8    4   11     -6.27      0.00
   10    4   11      4.33      0.00
   12    4   11      5.18      0.00
   14    4   11      1.37      0.00
   16    4   11      1.67      0.00
   18    4   11      1.29      0.00
   20    4   11     -5.36      0.00
   22    4   11      2.71      0.00
  -25    5   11      3.06      0.00
  -23    5   11      1.00      0.00
  -21    5   11     -0.10      0.00
  -19    5   11      6.43      0.00
  -17    5   11     -4.61      0.00
  -15    5   11     -0.31      0.00
  -13    5   11    -10.98      0.00
  -11    5   11      1.77      0.00
   -9    5   11    -10.86      0.00
   -7    5   11     -1.61      0.00
   -5    5   11    -11.43      0.00
   -3    5   11     -8.03      0.00
   -1    5   11      5.83      0.00
    1    5   11     -9.95      0.00
    3    5   11     25.09      0.00
    5    5   11     -6.12      0.00
    7    5   11     27.44      0.00
    9    5   11     -0.85      0.00
   11    5   11     -1.00      0.00
   13    5   11     -1.73      0.00
   15    5   11     -4.61      0.00
   17    5   11     -2.11      0.00
   19    5   11     -2.00      0.00
   21    5   11      2.20      0.00
  -24    6   11     -4.14      0.00
  -22    6   11     -0.07      0.00
  -20    6   11     -2.47      0.00
  -18    6   11      0.25      0.00
  -16    6   11     -0.14      0.00
  -14    6   11      9.41      0.00
  -12    6   11     -2.07      0.00
  -10    6   11      5.25      0.00
   -8    6   11    -10.35      0.00
   -6    6   11     14.20      0.00
   -4    6   11     -9.13      0.00
   -2    6   11      5.27      0.00
    0    6   11     -7.20      0.00
    2    6   11     -6.69      0.00
    4    6   11    -10.97      0.00
    6    6   11     -9.18      0.00
    8    6   11    -15.09      0.00
   10    6   11     -0.22      0.00
   12    6   11     -2.41      0.00
   14    6   11      3.35      0.00
   16    6   11      1.12      0.00
   18    6   11      3.18      0.00
   20    6   11     -1.08      0.00
   22    6   11     -3.41      0.00
  -23    7   11     -2.69      0.00
  -21    7   11      8.80      0.00
  -19    7   11    -11.89      0.00
  -17    7   11      1.06      0.00
  -15    7   11     -6.13      0.00
  -13    7   11     -1.77      0.00
  -11    7   11     -6.64      0.00
   -9    7   11      7.31      0.00
   -7    7   11     -7.98      0.00
   -5    7   11     -2.54      0.00
   -3    7   11      0.16      0.00
   -1    7   11     -0.48      0.00
    1    7   11     11.34      0.00
    3    7   11    -12.63      0.00
    5    7   11     14.16      0.00
    7    7   11     -9.58      0.00
    9    7   11     15.85      0.00
   11    7   11     -2.70      0.00
   13    7   11     -1.73      0.00
   15    7   11     -5.54      0.00
   17    7   11     -7.73      0.00
   19    7   11     -4.58      0.00
   21    7   11      0.56      0.00
  -22    8   11      1.14      0.00
  -20    8   11      1.76      0.00
  -18    8   11     -0.53      0.00
  -16    8   11      6.69      0.00
  -14    8   11     -0.86      0.00
  -12    8   11      2.22      0.00
  -10    8   11     -8.84      0.00
   -8    8   11     -0.14      0.00
   -6    8   11     -4.03      0.00
   -4    8   11     -2.64      0.00
   -2    8   11     -3.64      0.00
    0    8   11    -16.03      0.00
    2    8   11      4.58      0.00
    4    8   11     -1.83      0.00
    6    8   11     -0.10      0.00
    8    8   11      0.68      0.00
   10    8   11    -10.76      0.00
   12    8   11      6.18      0.00
   14    8   11      1.29      0.00
   16    8   11      7.52      0.00
   18    8   11      2.37      0.00
   20    8   11      1.09      0.00
  -21    9   11    -14.50      0.00
  -19    9   11      8.86      0.00
  -17    9   11     -1.56      0.00
  -15    9   11     -5.12      0.00
  -13    9   11     -1.71      0.00
  -11    9   11      5.61      0.00
   -9    9   11      5.48      0.00
   -7    9   11      1.25      0.00
   -5    9   11      2.65      0.00
   -3    9   11     -4.64      0.00
   -1    9   11      4.72      0.00
    1    9   11     -1.16      0.00
    3    9   11      2.57      0.00
    5    9   11     -4.46      0.00
    7    9   11      4.88      0.00
    9    9   11     -7.81      0.00
   11    9   11      3.98      0.00
   13    9   11     -6.57      0.00
   15    9   11     -5.74      0.00
   17    9   11     -1.96      0.00
   19    9   11     -2.89      0.00
  -20   10   11      1.31      0.00
  -18   10   11     -1.39      0.00
  -16   10   11     -0.83      0.00
  -14   10   11      2.76      0.00
  -12   10   11     -4.40      0.00
  -10   10   11     -5.78      0.00
   -8   10   11     -6.67      0.00
   -6   10   11     -6.99      0.00
   -4   10   11     -0.14      0.00
   -2   10   11     -3.88      0.00
    0   10   11     -1.79      0.00
    2   10   11     -5.67      0.00
    4   10   11     -6.99      0.00
    6   10   11     -6.46      0.00
    8   10   11     -4.58      0.00
   10   10   11      3.40      0.00
   12   10   11     -8.89      0.00
   14   10   11      6.94      0.00
   16   10   11     -2.37      0.00
   18   10   11      1.85      0.00
  -19   11   11     -5.65      0.00
  -17   11   11     -4.29      0.00
  -15   11   11      5.04      0.00
  -13   11   11      2.44      0.00
  -11   11   11      3.49      0.00
   -9   11   11      0.11      0.00
   -7   11   11      4.54      0.00
   -5   11   11     -1.73      0.00
   -3   11   11      4.07      0.00
   -1   11   11     -1.76      0.00
    1   11   11     -3.50      0.00
    3   11   11      0.07      0.00
    5   11   11     -1.29      0.00
    7   11   11      3.96      0.00
    9   11   11      4.14      0.00
   11   11   11      0.64      0.00
   13   11   11      6.10      0.00
   15   11   11      2.67      0.00
  -16   12   11     -0.56      0.00
  -14   12   11     -3.05      0.00
  -12   12   11     -2.22      0.00
  -10   12   11     -3.17      0.00
   -8   12   11     -1.35      0.00
   -6   12   11      0.25      0.00
   -4   12   11     -6.56      0.00
   -2   12   11     -4.99      0.00
    0   12   11      5.10      0.00
    2   12   11     -1.03      0.00
    4   12   11     10.30      0.00
    6   12   11      1.54      0.00
    8   12   11      1.27      0.00
   10   12   11     -3.08      0.00
   12   12   11     -0.21      0.00
   14   12   11    -12.94      0.00
  -15   13   11     -4.25      0.00
  -13   13   11     -1.18      0.00
  -11   13   11      0.23      0.00
   -9   13   11     -0.85      0.00
   -7   13   11     -0.29      0.00
   -5   13   11     -0.20      0.00
   -3   13   11      1.04      0.00
   -1   13   11     -2.46      0.00
    1   13   11     -2.36      0.00
    3   13   11     -8.41      0.00
    5   13   11     -6.60      0.00
    7   13   11    -14.04      0.00
    9   13   11     -5.15      0.00
   11   13   11      1.43      0.00
   13   13   11      4.45      0.00
  -12   14   11      1.29      0.00
  -10   14   11      2.77      0.00
   -8   14   11     -2.78      0.00
   -6   14   11     -2.12      0.00
   -4   14   11      1.28      0.00
   -2   14   11      2.77      0.00
    0   14   11     -1.83      0.00
    2   14   11      4.70      0.00
    4   14   11      1.42      0.00
    6   14   11     15.94      0.00
    8   14   11     13.12      0.00
   10   14   11      5.21      0.00
   -9   15   11      0.42      0.00
   -7   15   11     -0.21      0.00
   -5   15   11      0.84      0.00
   -3   15   11     -4.94      0.00
   -1   15   11     -1.62      0.00
    1   15   11      1.14      0.00
    3   15   11      3.08      0.00
    5   15   11     -5.82      0.00
  -26    0   12     -7.03      0.00
  -24    0   12     -4.58      0.00
  -22    0   12     -6.41      0.00
  -20    0   12     -8.24      0.00
  -18    0   12     -0.11      0.00
  -16    0   12     -1.87      0.00
  -14    0   12      2.77      0.00
  -12    0   12      4.71      0.00
  -10    0   12    -35.70      0.00
   -8    0   12     14.55      0.00
   -6    0   12    -16.43      0.00
   -4    0   12     59.73      0.00
   -2    0   12    -13.92      0.00
    0    0   12     35.17      0.00
    2    0   12    -18.70      0.00
    4    0   12    -11.05      0.00
    6    0   12     10.40      0.00
    8    0   12     -9.84      0.00
   10    0   12     17.61      0.00
   12    0   12      6.70      0.00
   14    0   12     -2.89      0.00
   16    0   12      3.23      0.00
   18    0   12      1.10      0.00
   20    0   12      0.12      0.00
   22    0   12      5.05      0.00
  -25    1   12      3.37      0.00
  -23    1   12      3.57      0.00
  -21    1   12      6.19      0.00
  -19    1   12      1.53      0.00
  -17    1   12     -3.74      0.00
  -15    1   12      0.59      0.00
  -13    1   12      0.44      0.00
  -11    1   12     13.18      0.00
   -9    1   12     10.71      0.00
   -7    1   12    -11.33      0.00
   -5    1   12     -7.85      0.00
   -3    1   12    -25.18      0.00
   -1    1   12     16.57      0.00
    1    1   12     -9.49      0.00
    3    1   12     19.66      0.00
    5    1   12     -2.10      0.00
    7    1   12      6.52      0.00
    9    1   12      2.64      0.00
   11    1   12     -8.99      0.00
   13    1   12     -2.79      0.00
   15    1   12     -2.69      0.00
   17    1   12     -2.80      0.00
   19    1   12     -6.78      0.00
   21    1   12     -4.47      0.00
   23    1   12     -7.37      0.00
  -26    2   12      1.86      0.00
  -24    2   12     -5.61      0.00
  -22    2   12     -3.87      0.00
  -20    2   12     -3.05      0.00
  -18    2   12     -2.15      0.00
  -16    2   12      1.66      0.00
  -14    2   12     -5.46      0.00
  -12    2   12    -16.07      0.00
  -10    2   12      5.79      0.00
   -8    2   12     -7.80      0.00
   -6    2   12     31.57      0.00
   -4    2   12    -20.06      0.00
   -2    2   12     19.45      0.00
    0    2   12    -22.87      0.00
    2    2   12     17.43      0.00
    4    2   12      4.69      0.00
    6    2   12     -0.12      0.00
    8    2   12      5.42      0.00
   10    2   12     -2.64      0.00
   12    2   12      5.15      0.00
   14    2   12      3.71      0.00
   16    2   12     -1.00      0.00
   18    2   12     -0.58      0.00
   20    2   12      4.07      0.00
   22    2   12     -0.94      0.00
  -25    3   12     -0.70      0.00
  -23    3   12      3.43      0.00
  -21    3   12     -2.83      0.00
  -19    3   12      1.95      0.00
  -17    3   12      5.55      0.00
  -15    3   12     -2.20      0.00
  -13    3   12      8.99      0.00
  -11    3   12      3.25      0.00
   -9    3   12     -6.56      0.00
   -7    3   12     11.00      0.00
   -5    3   12     -8.83      0.00
   -3    3   12     35.74      0.00
   -1    3   12    -28.80      0.00
    1    3   12     26.52      0.00
    3    3   12    -20.79      0.00
    5    3   12     15.10      0.00
    7    3   12     -6.69      0.00
    9    3   12     -5.01      0.00
   11    3   12      3.46      0.00
   13    3   12     -4.90      0.00
   15    3   12     -3.14      0.00
   17    3   12     -1.69      0.00
   19    3   12     -1.59      0.00
   21    3   12     -6.15      0.00
   23    3   12      1.53      0.00
  -26    4   12     -5.70      0.00
  -24    4   12     -0.03      0.00
  -22    4   12     -2.78      0.00
  -20    4   12     -2.89      0.00
  -18    4   12     -2.97      0.00
  -16    4   12     -4.67      0.00
  -14    4   12     -2.86      0.00
  -12    4   12     -2.38      0.00
  -10    4   12      4.92      0.00
   -8    4   12     -5.06      0.00
   -6    4   12    -15.69      0.00
   -4    4   12     -7.15      0.00
   -2    4   12     -1.50      0.00
    0    4   12     15.74      0.00
    2    4   12     -7.86      0.00
    4    4   12      9.04      0.00
    6    4   12     -9.28      0.00
    8    4   12     16.35      0.00
   10    4   12      0.12      0.00
   12    4   12     -0.08      0.00
   14    4   12      5.83      0.00
   16    4   12     -1.82      0.00
   18    4   12      0.67      0.00
   20    4   12     -1.61      0.00
   22    4   12      1.46      0.00
  -25    5   12      3.07      0.00
  -23    5   12     -2.01      0.00
  -21    5   12      2.82      0.00
  -19    5   12      0.61      0.00
  -17    5   12      0.35      0.00
  -15    5   12      6.33      0.00
  -13    5   12      7.72      0.00
  -11    5   12     -5.36      0.00
   -9    5   12      8.54      0.00
   -7    5   12      1.92      0.00
   -5    5   12     26.53      0.00
   -3    5   12    -11.34      0.00
   -1    5   12     13.72      0.00
    1    5   12    -14.59      0.00
    3    5   12      9.72      0.00
    5    5   12     -0.17      0.00
    7    5   12      3.11      0.00
    9    5   12     -6.50      0.00
   11    5   12      0.32      0.00
   13    5   12     -4.53      0.00
   15    5   12     -1.57      0.00
   17    5   12     -0.36      0.00
   19    5   12      1.09      0.00
   21    5   12     -0.26      0.00
  -24    6   12     -3.13      0.00
  -22    6   12     -5.94      0.00
  -20    6   12      2.76      0.00
  -18    6   12     -6.22      0.00
  -16    6   12     -0.55      0.00
  -14    6   12     -6.09      0.00
  -12    6   12      1.57      0.00
  -10    6   12     -3.88      0.00
   -8    6   12      5.98      0.00
   -6    6   12    -15.92      0.00
   -4    6   12      0.36      0.00
   -2    6   12     -3.56      0.00
    0    6   12      3.68      0.00
    2    6   12      8.37      0.00
    4    6   12    -19.32      0.00
    6    6   12      8.96      0.00
    8    6   12    -12.98      0.00
   10    6   12     10.25      0.00
   12    6   12      0.70      0.00
   14    6   12     -1.29      0.00
   16    6   12      0.76      0.00
   18    6   12     -4.10      0.00
   20    6   12     -1.08      0.00
  -23    7   12      3.49      0.00
  -21    7   12      1.52      0.00
  -19    7   12     -1.96      0.00
  -17    7   12     -2.16      0.00
  -15    7   12      6.50      0.00
  -13    7   12     -3.64      0.00
  -11    7   12      7.51      0.00
   -9    7   12     -5.36      0.00
   -7    7   12     11.57      0.00
   -5    7   12      3.06      0.00
   -3    7   12      5.84      0.00
   -1    7   12     -3.51      0.00
    1    7   12     -7.26      0.00
    3    7   12     10.35      0.00
    5    7   12      1.35      0.00
    7    7   12      4.41      0.00
    9    7   12      4.31      0.00
   11    7   12     -9.61      0.00
   13    7   12      4.68      0.00
   15    7   12     -0.84      0.00
   17    7   12     -0.11      0.00
   19    7   12      3.15      0.00
   21    7   12      0.74      0.00
  -22    8   12     -0.14      0.00
  -20    8   12     -7.29      0.00
  -18    8   12     12.82      0.00
  -16    8   12     -4.20      0.00
  -14    8   12     -3.11      0.00
  -12    8   12     -1.35      0.00
  -10    8   12      0.41      0.00
   -8    8   12     -4.24      0.00
   -6    8   12      0.55      0.00
   -4    8   12     -7.72      0.00
   -2    8   12      0.59      0.00
    0    8   12      3.42      0.00
    2    8   12     -2.41      0.00
    4    8   12     12.32      0.00
    6    8   12     -7.42      0.00
    8    8   12      5.66      0.00
   10    8   12     -3.91      0.00
   12    8   12      6.20      0.00
   14    8   12     -0.93      0.00
   16    8   12      3.86      0.00
   18    8   12      1.24      0.00
   20    8   12     -3.13      0.00
  -21    9   12     -1.20      0.00
  -19    9   12     -4.91      0.00
  -17    9   12     -3.35      0.00
  -15    9   12     -3.71      0.00
  -13    9   12      6.95      0.00
  -11    9   12     -1.33      0.00
   -9    9   12      6.35      0.00
   -7    9   12     -0.34      0.00
   -5    9   12      2.56      0.00
   -3    9   12      5.48      0.00
   -1    9   12     -2.15      0.00
    1    9   12      3.62      0.00
    3    9   12    -11.19      0.00
    5    9   12     -2.15      0.00
    7    9   12     -3.98      0.00
    9    9   12     -1.69      0.00
   11    9   12      1.92      0.00
   13    9   12    -12.47      0.00
   15    9   12     -2.08      0.00
   17    9   12     -0.50      0.00
   19    9   12      0.12      0.00
  -20   10   12      6.83      0.00
  -18   10   12     -3.85      0.00
  -16   10   12      2.97      0.00
  -14   10   12      1.93      0.00
  -12   10   12     -6.92      0.00
  -10   10   12     -3.89      0.00
   -8   10   12     -8.66      0.00
   -6   10   12      1.10      0.00
   -4   10   12     -1.08      0.00
   -2   10   12      1.83      0.00
    0   10   12     -0.45      0.00
    2   10   12      3.91      0.00
    4   10   12     -0.47      0.00
    6   10   12      6.47      0.00
    8   10   12      2.88      0.00
   10   10   12      5.36      0.00
   12   10   12      7.08      0.00
   14   10   12     14.99      0.00
   16   10   12      1.64      0.00
   18   10   12     -2.10      0.00
  -19   11   12     -3.57      0.00
  -17   11   12     -2.06      0.00
  -15   11   12     -2.89      0.00
  -13   11   12     -0.28      0.00
  -11   11   12      7.37      0.00
   -9   11   12      4.36      0.00
   -7   11   12      2.33      0.00
   -5   11   12     -1.09      0.00
   -3   11   12     -5.21      0.00
   -1   11   12      0.98      0.00
    1   11   12      3.21      0.00
    3   11   12      2.01      0.00
    5   11   12      6.92      0.00
    7   11   12      2.80      0.00
    9   11   12     -0.07      0.00
   11   11   12     -5.43      0.00
   13   11   12     -4.10      0.00
   15   11   12    -10.31      0.00
  -16   12   12      4.06      0.00
  -14   12   12     -7.56      0.00
  -12   12   12     -6.81      0.00
  -10   12   12     -8.92      0.00
   -8   12   12      0.85      0.00
   -6   12   12     -2.08      0.00
   -4   12   12      4.10      0.00
   -2   12   12     -0.38      0.00
    0   12   12     -2.56      0.00
    2   12   12      0.46      0.00
    4   12   12     -1.25      0.00
    6   12   12     -3.30      0.00
    8   12   12     -4.33      0.00
   10   12   12      3.19      0.00
   12   12   12      5.44      0.00
   14   12   12      3.06      0.00
  -15   13   12     -0.53      0.00
  -13   13   12      4.83      0.00
  -11   13   12      5.63      0.00
   -9   13   12      2.76      0.00
   -7   13   12     -4.85      0.00
   -5   13   12     -3.79      0.00
   -3   13   12      2.05      0.00
   -1   13   12      5.02      0.00
    1   13   12     -0.48      0.00
    3   13   12      4.51      0.00
    5   13   12     -1.73      0.00
    7   13   12      7.42      0.00
    9   13   12      3.22      0.00
   11   13   12     -0.50      0.00
  -12   14   12     -5.33      0.00
  -10   14   12     -6.39      0.00
   -8   14   12      0.37      0.00
   -6   14   12      5.22      0.00
   -4   14   12     -0.42      0.00
   -2   14   12     -4.82      0.00
    0   14   12     -0.86      0.00
    2   14   12     -0.51      0.00
    4   14   12      3.63      0.00
    6   14   12      2.30      0.00
    8   14   12      5.22      0.00
   -7   15   12     -2.65      0.00
   -5   15   12     -2.34      0.00
   -3   15   12      1.84      0.00
   -1   15   12      1.83      0.00
    1   15   12      3.33      0.00
    3   15   12      1.82      0.00
    5   15   12      1.19      0.00
  -25    1   13      1.43      0.00
  -23    1   13     -2.66      0.00
  -21    1   13      1.23      0.00
  -19    1   13      3.86      0.00
  -17    1   13      1.29      0.00
  -15    1   13     -2.76      0.00
  -13    1   13     -5.61      0.00
  -11    1   13     -5.26      0.00
   -9    1   13     33.64      0.00
   -7    1   13    -20.59      0.00
   -5    1   13     27.20      0.00
   -3    1   13    -49.66      0.00
   -1    1   13     24.37      0.00
    1    1   13    -23.32      0.00
    3    1   13     16.85      0.00
    5    1   13     -4.94      0.00
    7    1   13     -1.57      0.00
    9    1   13      9.48      0.00
   11    1   13     -8.60      0.00
   13    1   13      3.89      0.00
   15    1   13      4.06      0.00
   17    1   13     -4.75      0.00
   19    1   13      3.15      0.00
   21    1   13      3.55      0.00
   23    1   13     -1.26      0.00
  -26    2   13      0.11      0.00
  -24    2   13      0.70      0.00
  -22    2   13      2.05      0.00
  -20    2   13     -4.04      0.00
  -18    2   13     -1.21      0.00
  -16    2   13      4.04      0.00
  -14    2   13      1.35      0.00
  -12    2   13      6.65      0.00
  -10    2   13    -17.42      0.00
   -8    2   13     -5.41      0.00
   -6    2   13     16.82      0.00
   -4    2   13      1.87      0.00
   -2    2   13     24.65      0.00
    0    2   13    -23.95      0.00
    2    2   13     20.98      0.00
    4    2   13     -5.02      0.00
    6    2   13     13.38      0.00
    8    2   13    -10.79      0.00
   10    2   13     -4.98      0.00
   12    2   13      2.07      0.00
   14    2   13     -5.68      0.00
   16    2   13      3.02      0.00
   18    2   13     -0.65      0.00
   20    2   13     -1.33      0.00
   22    2   13     -1.06      0.00
  -25    3   13     -6.60      0.00
  -23    3   13     -2.01      0.00
  -21    3   13     -2.18      0.00
  -19    3   13      2.31      0.00
  -17    3   13     -1.53      0.00
  -15    3   13      0.16      0.00
  -13    3   13      0.92      0.00
  -11    3   13     14.08      0.00
   -9    3   13      1.38      0.00
   -7    3   13      3.60      0.00
   -5    3   13    -24.17      0.00
   -3    3   13     14.18      0.00
   -1    3   13     -3.10      0.00
    1    3   13     13.60      0.00
    3    3   13    -23.29      0.00
    5    3   13     -8.55      0.00
    7    3   13     -8.29      0.00
    9    3   13      7.92      0.00
   11    3   13      5.24      0.00
   13    3   13      0.63      0.00
   15    3   13      3.83      0.00
   17    3   13      0.75      0.00
   19    3   13      1.13      0.00
   21    3   13      0.28      0.00
   23    3   13      3.08      0.00
  -24    4   13      5.59      0.00
  -22    4   13      2.42      0.00
  -20    4   13      2.27      0.00
  -18    4   13     -1.55      0.00
  -16    4   13     -1.48      0.00
  -14    4   13      6.10      0.00
  -12    4   13     -7.15      0.00
  -10    4   13     -3.48      0.00
   -8    4   13      4.90      0.00
   -6    4   13      0.21      0.00
   -4    4   13     17.61      0.00
   -2    4   13    -19.85      0.00
    0    4   13     15.80      0.00
    2    4   13    -10.34      0.00
    4    4   13     25.92      0.00
    6    4   13      9.13      0.00
    8    4   13     11.87      0.00
   10    4   13     -5.25      0.00
   12    4   13     -4.45      0.00
   14    4   13     -2.21      0.00
   16    4   13     -2.52      0.00
   18    4   13      1.72      0.00
   20    4   13      4.10      0.00
   22    4   13      0.03      0.00
  -25    5   13     -3.95      0.00
  -23    5   13     -4.06      0.00
  -21    5   13     -4.43      0.00
  -19    5   13      1.46      0.00
  -17    5   13      3.71      0.00
  -15    5   13     -1.28      0.00
  -13    5   13      3.69      0.00
  -11    5   13      6.40      0.00
   -9    5   13      1.33      0.00
   -7    5   13      9.18      0.00
   -5    5   13     -4.70      0.00
   -3    5   13      7.51      0.00
   -1    5   13     -2.49      0.00
    1    5   13      0.04      0.00
    3    5   13      0.39      0.00
    5    5   13    -23.64      0.00
    7    5   13     -5.51      0.00
    9    5   13    -13.91      0.00
   11    5   13      7.36      0.00
   13    5   13      4.23      0.00
   15    5   13     -1.02      0.00
   17    5   13      4.53      0.00
   19    5   13     -2.20      0.00
   21    5   13      0.44      0.00
  -24    6   13      4.26      0.00
  -22    6   13      2.28      0.00
  -20    6   13      0.26      0.00
  -18    6   13     -2.92      0.00
  -16    6   13     -1.91      0.00
  -14    6   13     -2.99      0.00
  -12    6   13     -5.20      0.00
  -10    6   13      7.95      0.00
   -8    6   13     -6.85      0.00
   -6    6   13      6.67      0.00
   -4    6   13     -4.06      0.00
   -2    6   13      6.59      0.00
    0    6   13      0.48      0.00
    2    6   13      6.17      0.00
    4    6   13      9.83      0.00
    6    6   13      9.82      0.00
    8    6   13      9.77      0.00
   10    6   13      5.45      0.00
   12    6   13     -6.43      0.00
   14    6   13      3.70      0.00
   16    6   13     -1.95      0.00
   18    6   13     -1.37      0.00
   20    6   13      2.00      0.00
  -23    7   13     -9.45      0.00
  -21    7   13      5.52      0.00
  -19    7   13      0.93      0.00
  -17    7   13      6.43      0.00
  -15    7   13      2.06      0.00
  -13    7   13      2.76      0.00
  -11    7   13     -2.99      0.00
   -9    7   13      0.67      0.00
   -7    7   13     -3.13      0.00
   -5    7   13     13.44      0.00
   -3    7   13     -7.13      0.00
   -1    7   13      4.93      0.00
    1    7   13     -5.33      0.00
    3    7   13     -3.99      0.00
    5    7   13     12.73      0.00
    7    7   13    -10.76      0.00
    9    7   13      2.82      0.00
   11    7   13     -2.14      0.00
   13    7   13      1.63      0.00
   15    7   13      1.30      0.00
   17    7   13      4.98      0.00
   19    7   13      4.18      0.00
  -22    8   13      2.48      0.00
  -20    8   13     -3.73      0.00
  -18    8   13     -3.21      0.00
  -16    8   13     -1.52      0.00
  -14    8   13     -4.35      0.00
  -12    8   13      8.79      0.00
  -10    8   13     -1.49      0.00
   -8    8   13     11.89      0.00
   -6    8   13     -5.63      0.00
   -4    8   13      0.15      0.00
   -2    8   13      6.73      0.00
    0    8   13      2.54      0.00
    2    8   13     10.78      0.00
    4    8   13     -7.12      0.00
    6    8   13      3.71      0.00
    8    8   13     -1.84      0.00
   10    8   13      1.52      0.00
   12    8   13      3.36      0.00
   14    8   13     -6.00      0.00
   16    8   13     -0.71      0.00
   18    8   13      1.01      0.00
  -21    9   13     -2.47      0.00
  -19    9   13      1.42      0.00
  -17    9   13     -3.10      0.00
  -15    9   13      4.55      0.00
  -13    9   13     -2.58      0.00
  -11    9   13     -6.29      0.00
   -9    9   13     -4.21      0.00
   -7    9   13     -4.83      0.00
   -5    9   13      3.15      0.00
   -3    9   13      7.31      0.00
   -1    9   13     -0.68      0.00
    1    9   13      0.87      0.00
    3    9   13      0.95      0.00
    5    9   13     -8.56      0.00
    7    9   13      9.69      0.00
    9    9   13     -0.52      0.00
   11    9   13     -0.06      0.00
   13    9   13      2.80      0.00
   15    9   13      6.50      0.00
   17    9   13     -4.59      0.00
  -20   10   13      0.95      0.00
  -18   10   13      3.54      0.00
  -16   10   13      0.37      0.00
  -14   10   13      2.86      0.00
  -12   10   13      0.07      0.00
  -10   10   13      9.58      0.00
   -8   10   13      3.23      0.00
   -6   10   13      5.32      0.00
   -4   10   13     -2.26      0.00
   -2   10   13     -4.46      0.00
    0   10   13      4.10      0.00
    2   10   13      1.92      0.00
    4   10   13     11.22      0.00
    6   10   13      3.76      0.00
    8   10   13      3.73      0.00
   10   10   13     -0.33      0.00
   12   10   13     -0.48      0.00
   14   10   13      1.24      0.00
   16   10   13      0.92      0.00
  -19   11   13      0.94      0.00
  -17   11   13     -3.54      0.00
  -15   11   13     -2.77      0.00
  -13   11   13     -4.75      0.00
  -11   11   13     -2.27      0.00
   -9   11   13     -5.81      0.00
   -7   11   13      4.50      0.00
   -5   11   13     -3.80      0.00
   -3   11   13      4.21      0.00
   -1   11   13      1.61      0.00
    1   11   13     -0.89      0.00
    3   11   13      0.62      0.00
    5   11   13      2.02      0.00
    7   11   13     -6.12      0.00
    9   11   13      1.83      0.00
   11   11   13      2.17      0.00
   13   11   13     -3.08      0.00
   15   11   13     -5.26      0.00
  -16   12   13      1.11      0.00
  -14   12   13      2.91      0.00
  -12   12   13      4.58      0.00
  -10   12   13      1.76      0.00
   -8   12   13      0.26      0.00
   -6   12   13     -1.46      0.00
   -4   12   13      2.53      0.00
   -2   12   13      3.96      0.00
    0   12   13      2.87      0.00
    2   12   13     -1.52      0.00
    4   12   13     -3.00      0.00
    6   12   13     -5.50      0.00
    8   12   13     -4.74      0.00
   10   12   13     -4.19      0.00
   12   12   13     -1.03      0.00
   14   12   13      4.68      0.00
  -15   13   13     -3.59      0.00
  -13   13   13      3.31      0.00
  -11   13   13     -0.33      0.00
   -9   13   13      1.07      0.00
   -7   13   13      0.01      0.00
   -5   13   13      5.28      0.00
   -3   13   13     -4.29      0.00
   -1   13   13     -3.35      0.00
    1   13   13      0.21      0.00
    3   13   13      0.36      0.00
    5   13   13      8.55      0.00
    7   13   13     13.51      0.00
    9   13   13      8.90      0.00
   11   13   13      2.72      0.00
  -12   14   13     -3.79      0.00
  -10   14   13     -1.11      0.00
   -8   14   13     -0.94      0.00
   -6   14   13      0.93      0.00
   -4   14   13      0.68      0.00
   -2   14   13      2.61      0.00
    0   14   13      1.36      0.00
    2   14   13      3.41      0.00
    4   14   13     -4.96      0.00
    6   14   13    -11.85      0.00
    8   14   13    -14.27      0.00
   -7   15   13     -0.53      0.00
   -5   15   13     -3.18      0.00
   -3   15   13      1.75      0.00
   -1   15   13      0.45      0.00
    1   15   13     -3.49      0.00
    3   15   13     -1.77      0.00
    5   15   13      2.46      0.00
  -26    0   14      2.42      0.00
  -24    0   14      1.35      0.00
  -22    0   14      1.74      0.00
  -20    0   14      3.59      0.00
  -18    0   14      5.63      0.00
  -16    0   14      1.84      0.00
  -14    0   14     -7.26      0.00
  -12    0   14     -1.62      0.00
  -10    0   14      2.00      0.00
   -8    0   14     27.70      0.00
   -6    0   14    -43.43      0.00
   -4    0   14     16.71      0.00
   -2    0   14    -64.91      0.00
    0    0   14     34.81      0.00
    2    0   14    -11.71      0.00
    4    0   14     21.56      0.00
    6    0   14     -2.51      0.00
    8    0   14     -0.30      0.00
   10    0   14     -4.89      0.00
   12    0   14    -17.53      0.00
   14    0   14      2.42      0.00
   16    0   14      0.73      0.00
   18    0   14     -2.77      0.00
   20    0   14      2.55      0.00
   22    0   14     -6.16      0.00
  -25    1   14      0.69      0.00
  -23    1   14     -1.62      0.00
  -21    1   14     -0.39      0.00
  -19    1   14     -2.21      0.00
  -17    1   14     -1.99      0.00
  -15    1   14      1.80      0.00
  -13    1   14     -0.22      0.00
  -11    1   14      0.66      0.00
   -9    1   14    -12.20      0.00
   -7    1   14      8.34      0.00
   -5    1   14     15.29      0.00
   -3    1   14      6.57      0.00
   -1    1   14      7.13      0.00
    1    1   14    -20.15      0.00
    3    1   14     -2.33      0.00
    5    1   14    -12.35      0.00
    7    1   14     -3.16      0.00
    9    1   14     -2.58      0.00
   11    1   14      8.66      0.00
   13    1   14      6.65      0.00
   15    1   14     -0.03      0.00
   17    1   14      4.24      0.00
   19    1   14      1.90      0.00
   21    1   14      6.18      0.00
   23    1   14      7.20      0.00
  -26    2   14     -1.07      0.00
  -24    2   14     -0.88      0.00
  -22    2   14      2.22      0.00
  -20    2   14      1.34      0.00
  -18    2   14      3.13      0.00
  -16    2   14     -0.79      0.00
  -14    2   14      6.40      0.00
  -12    2   14      2.52      0.00
  -10    2   14      6.75      0.00
   -8    2   14    -20.86      0.00
   -6    2   14     11.67      0.00
   -4    2   14    -29.34      0.00
   -2    2   14     34.08      0.00
    0    2   14    -17.51      0.00
    2    2   14     17.96      0.00
    4    2   14     -9.41      0.00
    6    2   14      7.51      0.00
    8    2   14     -1.55      0.00
   10    2   14     -3.73      0.00
   12    2   14     -1.60      0.00
   14    2   14     -6.65      0.00
   16    2   14      1.90      0.00
   18    2   14      3.54      0.00
   20    2   14     -3.17      0.00
   22    2   14      0.15      0.00
  -25    3   14      0.02      0.00
  -23    3   14      3.98      0.00
  -21    3   14     -0.28      0.00
  -19    3   14     -2.40      0.00
  -17    3   14     -0.77      0.00
  -15    3   14     -3.95      0.00
  -13    3   14     -0.31      0.00
  -11    3   14    -11.54      0.00
   -9    3   14     11.56      0.00
   -7    3   14     -5.28      0.00
   -5    3   14     -9.95      0.00
   -3    3   14     -1.28      0.00
   -1    3   14    -19.55      0.00
    1    3   14     11.24      0.00
    3    3   14    -22.28      0.00
    5    3   14      0.48      0.00
    7    3   14     -6.63      0.00
    9    3   14      5.98      0.00
   11    3   14     -2.55      0.00
   13    3   14      4.07      0.00
   15    3   14      4.28      0.00
   17    3   14     -3.51      0.00
   19    3   14      3.62      0.00
   21    3   14      3.33      0.00
  -24    4   14      1.52      0.00
  -22    4   14      0.31      0.00
  -20    4   14      2.22      0.00
  -18    4   14      0.58      0.00
  -16    4   14      7.59      0.00
  -14    4   14     -2.18      0.00
  -12    4   14      6.09      0.00
  -10    4   14     -3.90      0.00
   -8    4   14      3.25      0.00
   -6    4   14      7.55      0.00
   -4    4   14      9.49      0.00
   -2    4   14      0.83      0.00
    0    4   14     -2.78      0.00
    2    4   14      0.26      0.00
    4    4   14     15.94      0.00
    6    4   14     -0.68      0.00
    8    4   14      1.47      0.00
   10    4   14     -4.56      0.00
   12    4   14     -0.33      0.00
   14    4   14     -1.24      0.00
   16    4   14     -1.36      0.00
   18    4   14      2.24      0.00
   20    4   14      1.58      0.00
   22    4   14      2.48      0.00
  -25    5   14      1.00      0.00
  -23    5   14      1.33      0.00
  -21    5   14     -0.97      0.00
  -19    5   14      2.33      0.00
  -17    5   14     -3.20      0.00
  -15    5   14     -3.96      0.00
  -13    5   14    -10.04      0.00
  -11    5   14      2.24      0.00
   -9    5   14      0.89      0.00
   -7    5   14     -9.23      0.00
   -5    5   14     -6.77      0.00
   -3    5   14    -12.52      0.00
   -1    5   14      5.19      0.00
    1    5   14     -1.17      0.00
    3    5   14     -1.47      0.00
    5    5   14    -14.19      0.00
    7    5   14     -4.38      0.00
    9    5   14     -2.62      0.00
   11    5   14      3.40      0.00
   13    5   14     -0.39      0.00
   15    5   14      4.73      0.00
   17    5   14     -0.10      0.00
   19    5   14     -1.28      0.00
   21    5   14     -2.42      0.00
  -24    6   14      2.72      0.00
  -22    6   14     -3.81      0.00
  -20    6   14      4.03      0.00
  -18    6   14      1.36      0.00
  -16    6   14     -0.07      0.00
  -14    6   14     11.42      0.00
  -12    6   14     -0.37      0.00
  -10    6   14     -6.53      0.00
   -8    6   14      0.13      0.00
   -6    6   14     -1.90      0.00
   -4    6   14     17.43      0.00
   -2    6   14    -11.49      0.00
    0    6   14      3.12      0.00
    2    6   14     -6.98      0.00
    4    6   14      4.18      0.00
    6    6   14     16.84      0.00
    8    6   14     -0.47      0.00
   10    6   14      1.53      0.00
   12    6   14     -0.59      0.00
   14    6   14     -1.55      0.00
   16    6   14     -0.17      0.00
   18    6   14      2.38      0.00
   20    6   14      2.88      0.00
  -23    7   14     -2.76      0.00
  -21    7   14      6.30      0.00
  -19    7   14      0.75      0.00
  -17    7   14     -0.05      0.00
  -15    7   14     -5.12      0.00
  -13    7   14     -4.00      0.00
  -11    7   14      4.44      0.00
   -9    7   14     -4.65      0.00
   -7    7   14      7.78      0.00
   -5    7   14    -13.31      0.00
   -3    7   14     -1.03      0.00
   -1    7   14      6.32      0.00
    1    7   14     -3.10      0.00
    3    7   14      4.72      0.00
    5    7   14     -9.15      0.00
    7    7   14     -2.99      0.00
    9    7   14     -2.19      0.00
   11    7   14      2.70      0.00
   13    7   14      0.27      0.00
   15    7   14     -2.13      0.00
   17    7   14      1.33      0.00
   19    7   14     -0.74      0.00
  -22    8   14      8.89      0.00
  -20    8   14     -9.52      0.00
  -18    8   14     -3.87      0.00
  -16    8   14      5.06      0.00
  -14    8   14      4.30      0.00
  -12    8   14     -0.26      0.00
  -10    8   14      0.61      0.00
   -8    8   14     -3.78      0.00
   -6    8   14      2.40      0.00
   -4    8   14     -1.98      0.00
   -2    8   14      6.41      0.00
    0    8   14     -6.85      0.00
    2    8   14      2.05      0.00
    4    8   14     -3.96      0.00
    6    8   14     -9.99      0.00
    8    8   14      5.41      0.00
   10    8   14     -4.85      0.00
   12    8   14     -3.81      0.00
   14    8   14      1.37      0.00
   16    8   14      0.92      0.00
   18    8   14     -4.43      0.00
  -21    9   14      0.01      0.00
  -19    9   14      8.13      0.00
  -17    9   14      3.65      0.00
  -15    9   14     -4.29      0.00
  -13    9   14      0.04      0.00
  -11    9   14     -5.90      0.00
   -9    9   14      6.01      0.00
   -7    9   14     -6.09      0.00
   -5    9   14      5.04      0.00
   -3    9   14     -3.28      0.00
   -1    9   14     -3.88      0.00
    1    9   14      5.39      0.00
    3    9   14     -2.91      0.00
    5    9   14     12.10      0.00
    7    9   14      0.88      0.00
    9    9   14      7.04      0.00
   11    9   14      1.80      0.00
   13    9   14      5.86      0.00
   15    9   14      0.39      0.00
   17    9   14      1.60      0.00
  -20   10   14     -0.23      0.00
  -18   10   14      1.43      0.00
  -16   10   14     -2.63      0.00
  -14   10   14      2.32      0.00
  -12   10   14      6.15      0.00
  -10   10   14      2.72      0.00
   -8   10   14      1.80      0.00
   -6   10   14      3.99      0.00
   -4   10   14     -4.81      0.00
   -2   10   14     -0.41      0.00
    0   10   14     -1.30      0.00
    2   10   14     -4.21      0.00
    4   10   14     -1.56      0.00
    6   10   14     -1.65      0.00
    8   10   14    -14.05      0.00
   10   10   14     -2.23      0.00
   12   10   14     -6.80      0.00
   14   10   14     -8.76      0.00
   16   10   14     -3.44      0.00
  -19   11   14      1.91      0.00
  -17   11   14      1.45      0.00
  -15   11   14      1.55      0.00
  -13   11   14     -5.37      0.00
  -11   11   14     -0.30      0.00
   -9   11   14     -4.57      0.00
   -7   11   14     -0.09      0.00
   -5   11   14      0.89      0.00
   -3   11   14      5.53      0.00
   -1   11   14      2.69      0.00
    1   11   14     -0.38      0.00
    3   11   14     -0.56      0.00
    5   11   14     -5.68      0.00
    7   11   14      4.50      0.00
    9   11   14     -1.16      0.00
   11   11   14      4.92      0.00
   13   11   14      4.14      0.00
   15   11   14      5.45      0.00
  -16   12   14      6.40      0.00
  -14   12   14      3.04      0.00
  -12   12   14      8.79      0.00
  -10   12   14      6.35      0.00
   -8   12   14      4.06      0.00
   -6   12   14     -3.30      0.00
   -4   12   14      1.90      0.00
   -2   12   14     -5.27      0.00
    0   12   14      0.32      0.00
    2   12   14     -0.23      0.00
    4   12   14     -3.76      0.00
    6   12   14     -1.67      0.00
    8   12   14      2.99      0.00
   10   12   14     -7.43      0.00
   12   12   14     -4.64      0.00
  -15   13   14      1.32      0.00
  -13   13   14     -3.46      0.00
  -11   13   14     -9.58      0.00
   -9   13   14     -2.68      0.00
   -7   13   14      3.19      0.00
   -5   13   14      4.44      0.00
   -3   13   14      1.36      0.00
   -1   13   14     -1.33      0.00
    1   13   14     -3.37      0.00
    3   13   14      2.07      0.00
    5   13   14      1.85      0.00
    7   13   14     -2.33      0.00
    9   13   14      3.71      0.00
   11   13   14      1.61      0.00
  -12   14   14      5.43      0.00
  -10   14   14      8.71      0.00
   -8   14   14      2.50      0.00
   -6   14   14     -2.47      0.00
   -4   14   14     -4.17      0.00
   -2   14   14      4.48      0.00
    0   14   14      2.67      0.00
    2   14   14      0.49      0.00
    4   14   14     -2.19      0.00
    6   14   14     -6.82      0.00
    8   14   14     -8.19      0.00
   -7   15   14      3.47      0.00
   -5   15   14      3.30      0.00
   -3   15   14     -0.45      0.00
   -1   15   14     -1.78      0.00
    1   15   14     -2.36      0.00
    3   15   14     -3.46      0.00
  -25    1   15      1.57      0.00
  -23    1   15      1.19      0.00
  -21    1   15     -1.34      0.00
  -19    1   15     -2.30      0.00
  -17    1   15     -1.56      0.00
  -15    1   15      3.78      0.00
  -13    1   15      9.77      0.00
  -11    1   15     -4.35      0.00
   -9    1   15     -5.09      0.00
   -7    1   15    -19.26      0.00
   -5    1   15     32.74      0.00
   -3    1   15    -23.15      0.00
   -1    1   15     49.01      0.00
    1    1   15    -31.73      0.00
    3    1   15     20.54      0.00
    5    1   15     -8.22      0.00
    7    1   15     -0.46      0.00
    9    1   15     -3.04      0.00
   11    1   15     -1.77      0.00
   13    1   15      2.55      0.00
   15    1   15     -3.34      0.00
   17    1   15      2.32      0.00
   19    1   15     -2.09      0.00
   21    1   15     -5.20      0.00
  -26    2   15     -2.69      0.00
  -24    2   15     -4.35      0.00
  -22    2   15      3.55      0.00
  -20    2   15      1.23      0.00
  -18    2   15     -0.27      0.00
  -16    2   15     -0.52      0.00
  -14    2   15     -8.69      0.00
  -12    2   15      0.47      0.00
  -10    2   15     -2.46      0.00
   -8    2   15     14.59      0.00
   -6    2   15    -18.25      0.00
   -4    2   15     -9.17      0.00
   -2    2   15     -8.77      0.00
    0    2   15     -7.40      0.00
    2    2   15      4.21      0.00
    4    2   15    -21.03      0.00
    6    2   15      4.06      0.00
    8    2   15      6.70      0.00
   10    2   15      8.27      0.00
   12    2   15     -1.76      0.00
   14    2   15      3.03      0.00
   16    2   15      0.09      0.00
   18    2   15     -1.95      0.00
   20    2   15      4.69      0.00
   22    2   15     -0.24      0.00
  -25    3   15      6.06      0.00
  -23    3   15      4.56      0.00
  -21    3   15     -0.29      0.00
  -19    3   15      0.50      0.00
  -17    3   15     -1.90      0.00
  -15    3   15      7.83      0.00
  -13    3   15     -4.01      0.00
  -11    3   15      0.52      0.00
   -9    3   15     -8.23      0.00
   -7    3   15     12.01      0.00
   -5    3   15     -1.40      0.00
   -3    3   15     14.29      0.00
   -1    3   15    -17.22      0.00
    1    3   15      9.73      0.00
    3    3   15      5.81      0.00
    5    3   15     19.29      0.00
    7    3   15     -3.37      0.00
    9    3   15     -7.70      0.00
   11    3   15     -5.07      0.00
   13    3   15     -2.95      0.00
   15    3   15     -0.25      0.00
   17    3   15     -0.07      0.00
   19    3   15     -3.10      0.00
   21    3   15      0.67      0.00
  -24    4   15     -3.32      0.00
  -22    4   15     -3.86      0.00
  -20    4   15     -0.97      0.00
  -18    4   15      5.06      0.00
  -16    4   15     -6.45      0.00
  -14    4   15     -2.39      0.00
  -12    4   15     -5.31      0.00
  -10    4   15     10.32      0.00
   -8    4   15     -9.72      0.00
   -6    4   15     -1.14      0.00
   -4    4   15     -8.75      0.00
   -2    4   15      0.21      0.00
    0    4   15      4.69      0.00
    2    4   15     -8.10      0.00
    4    4   15     -7.34      0.00
    6    4   15    -19.21      0.00
    8    4   15     -0.20      0.00
   10    4   15      4.06      0.00
   12    4   15      8.90      0.00
   14    4   15     -0.36      0.00
   16    4   15      1.32      0.00
   18    4   15     -1.57      0.00
   20    4   15     -2.57      0.00
   22    4   15     -0.96      0.00
  -25    5   15      6.41      0.00
  -23    5   15      4.53      0.00
  -21    5   15      0.55      0.00
  -19    5   15     -0.69      0.00
  -17    5   15      3.70      0.00
  -15    5   15     -3.39      0.00
  -13    5   15      9.88      0.00
  -11    5   15     -8.00      0.00
   -9    5   15     -3.33      0.00
   -7    5   15     -2.56      0.00
   -5    5   15     -2.53      0.00
   -3    5   15      7.21      0.00
   -1    5   15    -13.60      0.00
    1    5   15      5.53      0.00
    3    5   15     -1.47      0.00
    5    5   15     10.25      0.00
    7    5   15     14.80      0.00
    9    5   15     -0.29      0.00
   11    5   15     -7.51      0.00
   13    5   15     -0.35      0.00
   15    5   15      0.67      0.00
   17    5   15     -0.99      0.00
   19    5   15      4.28      0.00
   21    5   15     -1.44      0.00
  -24    6   15     -2.46      0.00
  -22    6   15     -4.03      0.00
  -20    6   15      6.93      0.00
  -18    6   15     -3.16      0.00
  -16    6   15      1.64      0.00
  -14    6   15     -2.87      0.00
  -12    6   15      1.55      0.00
  -10    6   15     -1.66      0.00
   -8    6   15     -1.80      0.00
   -6    6   15      4.46      0.00
   -4    6   15     -5.70      0.00
   -2    6   15      1.66      0.00
    0    6   15      0.89      0.00
    2    6   15    -11.62      0.00
    4    6   15     -1.37      0.00
    6    6   15     -9.42      0.00
    8    6   15     -6.94      0.00
   10    6   15      2.79      0.00
   12    6   15      2.56      0.00
   14    6   15     -3.79      0.00
   16    6   15     -3.31      0.00
   18    6   15     -0.34      0.00
   20    6   15     -3.24      0.00
  -23    7   15      2.05      0.00
  -21    7   15      2.45      0.00
  -19    7   15     -7.84      0.00
  -17    7   15     -1.84      0.00
  -15    7   15      7.30      0.00
  -13    7   15     -4.14      0.00
  -11    7   15      4.92      0.00
   -9    7   15      3.55      0.00
   -7    7   15     -5.76      0.00
   -5    7   15      0.03      0.00
   -3    7   15    -12.45      0.00
   -1    7   15     10.07      0.00
    1    7   15     -4.49      0.00
    3    7   15      6.76      0.00
    5    7   15     -5.41      0.00
    7    7   15     -3.36      0.00
    9    7   15      1.45      0.00
   11    7   15      0.14      0.00
   13    7   15      0.41      0.00
   15    7   15      4.94      0.00
   17    7   15      2.60      0.00
   19    7   15     -3.41      0.00
  -22    8   15      5.52      0.00
  -20    8   15     -1.58      0.00
  -18    8   15      5.74      0.00
  -16    8   15     -0.63      0.00
  -14    8   15     -3.30      0.00
  -12    8   15     -1.09      0.00
  -10    8   15     -7.46      0.00
   -8    8   15      4.51      0.00
   -6    8   15     -6.19      0.00
   -4    8   15     11.06      0.00
   -2    8   15     -4.91      0.00
    0    8   15     -8.46      0.00
    2    8   15      2.08      0.00
    4    8   15    -10.15      0.00
    6    8   15      8.32      0.00
    8    8   15     -2.32      0.00
   10    8   15      0.13      0.00
   12    8   15     -5.46      0.00
   14    8   15      1.85      0.00
   16    8   15     -7.10      0.00
   18    8   15     -0.76      0.00
  -21    9   15     -6.22      0.00
  -19    9   15      4.54      0.00
  -17    9   15      2.69      0.00
  -15    9   15     -1.68      0.00
  -13    9   15      4.83      0.00
  -11    9   15      4.33      0.00
   -9    9   15      0.49      0.00
   -7    9   15      3.86      0.00
   -5    9   15     -5.52      0.00
   -3    9   15     -4.72      0.00
   -1    9   15     -3.47      0.00
    1    9   15      0.94      0.00
    3    9   15     -0.40      0.00
    5    9   15      3.11      0.00
    7    9   15     -2.09      0.00
    9    9   15     -3.76      0.00
   11    9   15      5.75      0.00
   13    9   15     -0.27      0.00
   15    9   15      1.83      0.00
   17    9   15      4.11      0.00
  -20   10   15      3.10      0.00
  -18   10   15     -6.00      0.00
  -16   10   15     -2.98      0.00
  -14   10   15      1.44      0.00
  -12   10   15     -5.43      0.00
  -10   10   15      3.50      0.00
   -8   10   15     -6.66      0.00
   -6   10   15      3.03      0.00
   -4   10   15     -0.86      0.00
   -2   10   15      4.99      0.00
    0   10   15     -0.12      0.00
    2   10   15     -5.84      0.00
    4   10   15     -1.21      0.00
    6   10   15    -10.16      0.00
    8   10   15      4.99      0.00
   10   10   15     -7.27      0.00
   12   10   15      1.63      0.00
   14   10   15     -5.63      0.00
   16   10   15      0.19      0.00
  -19   11   15      1.53      0.00
  -17   11   15      1.41      0.00
  -15   11   15      7.46      0.00
  -13   11   15      0.73      0.00
  -11   11   15     -0.27      0.00
   -9   11   15      1.32      0.00
   -7   11   15     -0.99      0.00
   -5   11   15     -1.84      0.00
   -3   11   15      1.39      0.00
   -1   11   15     -3.52      0.00
    1   11   15      3.04      0.00
    3   11   15     -0.29      0.00
    5   11   15     -1.07      0.00
    7   11   15     -0.02      0.00
    9   11   15      2.71      0.00
   11   11   15     -5.54      0.00
   13   11   15      5.46      0.00
   15   11   15      5.16      0.00
  -16   12   15     -3.61      0.00
  -14   12   15     -1.45      0.00
  -12   12   15      3.33      0.00
  -10   12   15     -4.37      0.00
   -8   12   15      3.46      0.00
   -6   12   15      1.79      0.00
   -4   12   15     -1.97      0.00
   -2   12   15     -4.05      0.00
    0   12   15     -4.53      0.00
    2   12   15     -2.83      0.00
    4   12   15      2.76      0.00
    6   12   15      7.47      0.00
    8   12   15      0.78      0.00
   10   12   15     12.24      0.00
   12   12   15     -0.72      0.00
  -13   13   15     -0.70      0.00
  -11   13   15     -2.14      0.00
   -9   13   15     -1.19      0.00
   -7   13   15     -4.13      0.00
   -5   13   15     -0.45      0.00
   -3   13   15      2.11      0.00
   -1   13   15      8.46      0.00
    1   13   15      2.88      0.00
    3   13   15      1.99      0.00
    5   13   15     -5.21      0.00
    7   13   15     -9.71      0.00
    9   13   15    -10.95      0.00
   11   13   15     -0.88      0.00
  -10   14   15      6.84      0.00
   -8   14   15      1.08      0.00
   -6   14   15      0.39      0.00
   -4   14   15     -2.67      0.00
   -2   14   15     -6.38      0.00
    0   14   15     -3.81      0.00
    2   14   15     -2.13      0.00
    4   14   15      1.03      0.00
    6   14   15      9.53      0.00
    8   14   15     12.63      0.00
   -5   15   15      2.46      0.00
   -3   15   15      4.11      0.00
   -1   15   15      1.35      0.00
    1   15   15      3.96      0.00
  -26    0   16      1.46      0.00
  -24    0   16      3.21      0.00
  -22    0   16      0.63      0.00
  -20    0   16     -2.24      0.00
  -18    0   16     -6.25      0.00
  -16    0   16     -6.87      0.00
  -14    0   16     11.10      0.00
  -12    0   16      8.74      0.00
  -10    0   16     -5.08      0.00
   -8    0   16     -4.50      0.00
   -6    0   16     -9.05      0.00
   -4    0   16     36.11      0.00
   -2    0   16    -23.53      0.00
    0    0   16     35.70      0.00
    2    0   16    -43.52      0.00
    4    0   16     18.00      0.00
    6    0   16    -10.46      0.00
    8    0   16     -0.91      0.00
   10    0   16     13.09      0.00
   12    0   16      3.70      0.00
   14    0   16      2.25      0.00
   16    0   16     -2.50      0.00
   18    0   16     -0.40      0.00
   20    0   16     -1.70      0.00
   22    0   16      1.79      0.00
  -25    1   16     -3.27      0.00
  -23    1   16     -3.59      0.00
  -21    1   16      1.08      0.00
  -19    1   16      1.96      0.00
  -17    1   16      4.84      0.00
  -15    1   16      0.78      0.00
  -13    1   16     -7.45      0.00
  -11    1   16      0.86      0.00
   -9    1   16     -0.61      0.00
   -7    1   16      8.98      0.00
   -5    1   16    -10.23      0.00
   -3    1   16      3.79      0.00
   -1    1   16      0.67      0.00
    1    1   16     12.55      0.00
    3    1   16     11.76      0.00
    5    1   16     -0.09      0.00
    7    1   16      9.61      0.00
    9    1   16     -0.71      0.00
   11    1   16     -4.53      0.00
   13    1   16     -4.03      0.00
   15    1   16      2.10      0.00
   17    1   16      0.25      0.00
   19    1   16     -1.74      0.00
   21    1   16     -3.59      0.00
  -26    2   16      2.47      0.00
  -24    2   16      2.29      0.00
  -22    2   16      1.50      0.00
  -20    2   16     -2.54      0.00
  -18    2   16     -2.86      0.00
  -16    2   16     -2.80      0.00
  -14    2   16     -0.92      0.00
  -12    2   16     -1.52      0.00
  -10    2   16      5.42      0.00
   -8    2   16     -0.81      0.00
   -6    2   16     10.17      0.00
   -4    2   16    -18.95      0.00
   -2    2   16     15.44      0.00
    0    2   16    -30.62      0.00
    2    2   16     13.15      0.00
    4    2   16    -18.09      0.00
    6    2   16      2.94      0.00
    8    2   16     -0.56      0.00
   10    2   16      0.18      0.00
   12    2   16      6.86      0.00
   14    2   16     -0.68      0.00
   16    2   16     -4.36      0.00
   18    2   16     -1.70      0.00
   20    2   16     -0.88      0.00
   22    2   16      2.34      0.00
  -25    3   16     -2.09      0.00
  -23    3   16     -1.69      0.00
  -21    3   16     -2.91      0.00
  -19    3   16      2.54      0.00
  -17    3   16      4.46      0.00
  -15    3   16     -2.15      0.00
  -13    3   16      6.22      0.00
  -11    3   16     -3.96      0.00
   -9    3   16      9.75      0.00
   -7    3   16     -7.69      0.00
   -5    3   16     21.04      0.00
   -3    3   16     -2.86      0.00
   -1    3   16     14.22      0.00
    1    3   16      5.00      0.00
    3    3   16     13.01      0.00
    5    3   16     21.21      0.00
    7    3   16     -5.35      0.00
    9    3   16      1.13      0.00
   11    3   16     -1.88      0.00
   13    3   16      1.80      0.00
   15    3   16      0.01      0.00
   17    3   16      3.70      0.00
   19    3   16     -2.15      0.00
   21    3   16     -2.17      0.00
  -24    4   16      0.04      0.00
  -22    4   16     -0.10      0.00
  -20    4   16     -1.23      0.00
  -18    4   16     -4.47      0.00
  -16    4   16      2.81      0.00
  -14    4   16     -8.39      0.00
  -12    4   16      4.37      0.00
  -10    4   16     -5.20      0.00
   -8    4   16      2.90      0.00
   -6    4   16     -9.38      0.00
   -4    4   16     -1.74      0.00
   -2    4   16      0.18      0.00
    0    4   16     -0.63      0.00
    2    4   16     -4.14      0.00
    4    4   16    -20.48      0.00
    6    4   16     -8.66      0.00
    8    4   16      5.05      0.00
   10    4   16      2.50      0.00
   12    4   16     -2.84      0.00
   14    4   16      1.29      0.00
   16    4   16     -0.23      0.00
   18    4   16     -5.19      0.00
   20    4   16      3.69      0.00
  -25    5   16     -2.76      0.00
  -23    5   16     -0.93      0.00
  -21    5   16     -2.83      0.00
  -19    5   16      3.69      0.00
  -17    5   16     -4.53      0.00
  -15    5   16     10.84      0.00
  -13    5   16      4.12      0.00
  -11    5   16      4.69      0.00
   -9    5   16     -6.74      0.00
   -7    5   16      6.94      0.00
   -5    5   16      3.24      0.00
   -3    5   16      9.04      0.00
   -1    5   16     -4.57      0.00
    1    5   16      2.49      0.00
    3    5   16      4.20      0.00
    5    5   16     16.40      0.00
    7    5   16      9.29      0.00
    9    5   16     -2.52      0.00
   11    5   16      2.06      0.00
   13    5   16     -0.54      0.00
   15    5   16     -2.04      0.00
   17    5   16     -1.32      0.00
   19    5   16      1.69      0.00
   21    5   16     -0.97      0.00
  -24    6   16      1.01      0.00
  -22    6   16      0.46      0.00
  -20    6   16      0.16      0.00
  -18    6   16     -1.32      0.00
  -16    6   16     -8.54      0.00
  -14    6   16     -0.89      0.00
  -12    6   16     -9.90      0.00
  -10    6   16     12.31      0.00
   -8    6   16      4.65      0.00
   -6    6   16     -0.60      0.00
   -4    6   16      0.17      0.00
   -2    6   16     -8.85      0.00
    0    6   16     17.27      0.00
    2    6   16     -8.00      0.00
    4    6   16      1.98      0.00
    6    6   16    -14.88      0.00
    8    6   16     -3.66      0.00
   10    6   16     -0.64      0.00
   12    6   16      2.36      0.00
   14    6   16     -1.90      0.00
   16    6   16      0.57      0.00
   18    6   16      2.87      0.00
   20    6   16     -4.30      0.00
  -23    7   16     -5.84      0.00
  -21    7   16      1.49      0.00
  -19    7   16     -7.55      0.00
  -17    7   16      9.14      0.00
  -15    7   16      3.26      0.00
  -13    7   16      4.04      0.00
  -11    7   16     -0.06      0.00
   -9    7   16     -6.06      0.00
   -7    7   16      2.07      0.00
   -5    7   16     -2.74      0.00
   -3    7   16      7.58      0.00
   -1    7   16     -4.16      0.00
    1    7   16     -2.49      0.00
    3    7   16      8.40      0.00
    5    7   16     -5.32      0.00
    7    7   16     10.43      0.00
    9    7   16     -1.42      0.00
   11    7   16     -1.59      0.00
   13    7   16     -0.37      0.00
   15    7   16      5.01      0.00
   17    7   16     -4.58      0.00
   19    7   16      0.18      0.00
  -22    8   16     -0.28      0.00
  -20    8   16      2.55      0.00
  -18    8   16      1.37      0.00
  -16    8   16     -6.59      0.00
  -14    8   16     -7.06      0.00
  -12    8   16      3.91      0.00
  -10    8   16     -1.94      0.00
   -8    8   16      1.95      0.00
   -6    8   16      4.42      0.00
   -4    8   16     -4.52      0.00
   -2    8   16      5.71      0.00
    0    8   16     -7.44      0.00
    2    8   16      2.72      0.00
    4    8   16      0.89      0.00
    6    8   16      8.33      0.00
    8    8   16     -0.97      0.00
   10    8   16      6.25      0.00
   12    8   16      1.26      0.00
   14    8   16     -4.85      0.00
   16    8   16      0.92      0.00
   18    8   16      0.97      0.00
  -21    9   16     -5.69      0.00
  -19    9   16      1.89      0.00
  -17    9   16     -2.27      0.00
  -15    9   16      3.49      0.00
  -13    9   16      4.13      0.00
  -11    9   16     -3.47      0.00
   -9    9   16      5.91      0.00
   -7    9   16     -5.81      0.00
   -5    9   16      5.89      0.00
   -3    9   16     -5.57      0.00
   -1    9   16      5.67      0.00
    1    9   16      2.39      0.00
    3    9   16     -4.06      0.00
    5    9   16      2.17      0.00
    7    9   16    -14.54      0.00
    9    9   16      1.03      0.00
   11    9   16     -7.93      0.00
   13    9   16      3.77      0.00
   15    9   16     -3.39      0.00
   17    9   16      6.45      0.00
  -20   10   16     -2.75      0.00
  -18   10   16     -3.09      0.00
  -16   10   16     -0.45      0.00
  -14   10   16     -2.89      0.00
  -12   10   16     -3.56      0.00
  -10   10   16     -2.48      0.00
   -8   10   16     -2.31      0.00
   -6   10   16     -4.38      0.00
   -4   10   16      2.41      0.00
   -2   10   16      0.52      0.00
    0   10   16      0.77      0.00
    2   10   16      2.92      0.00
    4   10   16      0.27      0.00
    6   10   16      7.44      0.00
    8   10   16     10.98      0.00
   10   10   16      4.00      0.00
   12   10   16      0.27      0.00
   14   10   16      7.45      0.00
   16   10   16     -3.02      0.00
  -17   11   16      3.45      0.00
  -15   11   16      0.37      0.00
  -13   11   16     -0.29      0.00
  -11   11   16      5.40      0.00
   -9   11   16     -3.90      0.00
   -7   11   16      6.50      0.00
   -5   11   16     -2.34      0.00
   -3   11   16     -1.89      0.00
   -1   11   16     -3.14      0.00
    1   11   16     -1.49      0.00
    3   11   16      0.52      0.00
    5   11   16     -3.62      0.00
    7   11   16      0.03      0.00
    9   11   16     -9.19      0.00
   11   11   16      6.08      0.00
   13   11   16     -7.02      0.00
  -16   12   16     -2.24      0.00
  -14   12   16     -5.84      0.00
  -12   12   16     -5.94      0.00
  -10   12   16     -4.53      0.00
   -8   12   16     -4.65      0.00
   -6   12   16     -3.62      0.00
   -4   12   16      0.29      0.00
   -2   12   16      0.89      0.00
    0   12   16      2.97      0.00
    2   12   16      0.05      0.00
    4   12   16      7.82      0.00
    6   12   16      3.11      0.00
    8   12   16      4.89      0.00
   10   12   16      2.67      0.00
   12   12   16      5.54      0.00
  -13   13   16      2.37      0.00
  -11   13   16      4.48      0.00
   -9   13   16      9.17      0.00
   -7   13   16     -1.72      0.00
   -5   13   16     -2.76      0.00
   -3   13   16     -2.06      0.00
   -1   13   16     -1.46      0.00
    1   13   16      2.78      0.00
    3   13   16     -1.65      0.00
    5   13   16     -4.85      0.00
    7   13   16     -3.83      0.00
    9   13   16     -0.93      0.00
  -10   14   16    -11.48      0.00
   -8   14   16     -7.06      0.00
   -6   14   16      2.64      0.00
   -4   14   16      1.49      0.00
   -2   14   16     -0.62      0.00
    0   14   16     -4.47      0.00
    2   14   16     -0.26      0.00
    4   14   16      1.32      0.00
    6   14   16      8.05      0.00
   -5   15   16     -3.65      0.00
   -3   15   16     -1.38      0.00
   -1   15   16      1.62      0.00
    1   15   16      0.64      0.00
  -25    1   17     -2.51      0.00
  -23    1   17     -0.77      0.00
  -21    1   17      2.08      0.00
  -19    1   17     -1.64      0.00
  -17    1   17     -0.96      0.00
  -15    1   17      1.75      0.00
  -13    1   17    -10.73      0.00
  -11    1   17      5.91      0.00
   -9    1   17      4.32      0.00
   -7    1   17      1.18      0.00
   -5    1   17      4.48      0.00
   -3    1   17    -26.18      0.00
   -1    1   17     17.59      0.00
    1    1   17    -25.35      0.00
    3    1   17     21.17      0.00
    5    1   17    -18.43      0.00
    7    1   17     11.46      0.00
    9    1   17      5.68      0.00
   11    1   17     -5.84      0.00
   13    1   17      6.77      0.00
   15    1   17     -3.96      0.00
   17    1   17     -1.09      0.00
   19    1   17      5.03      0.00
   21    1   17      1.68      0.00
  -26    2   17      0.84      0.00
  -24    2   17      1.52      0.00
  -22    2   17     -0.84      0.00
  -20    2   17     -0.45      0.00
  -18    2   17      3.26      0.00
  -16    2   17     -0.51      0.00
  -14    2   17      2.56      0.00
  -12    2   17      5.51      0.00
  -10    2   17     -7.23      0.00
   -8    2   17      8.42      0.00
   -6    2   17     -7.15      0.00
   -4    2   17     20.87      0.00
   -2    2   17     -7.96      0.00
    0    2   17     12.62      0.00
    2    2   17     -1.95      0.00
    4    2   17     10.84      0.00
    6    2   17      6.09      0.00
    8    2   17    -18.60      0.00
   10    2   17     -2.50      0.00
   12    2   17     -4.10      0.00
   14    2   17      0.50      0.00
   16    2   17      1.37      0.00
   18    2   17     -1.09      0.00
   20    2   17     -5.83      0.00
  -25    3   17     -2.40      0.00
  -23    3   17     -3.37      0.00
  -21    3   17     -2.47      0.00
  -19    3   17     -1.55      0.00
  -17    3   17     -2.81      0.00
  -15    3   17      0.87      0.00
  -13    3   17     -2.07      0.00
  -11    3   17      1.53      0.00
   -9    3   17     -2.29      0.00
   -7    3   17      3.00      0.00
   -5    3   17     -7.48      0.00
   -3    3   17      9.16      0.00
   -1    3   17     -3.96      0.00
    1    3   17      6.79      0.00
    3    3   17    -12.60      0.00
    5    3   17     -8.00      0.00
    7    3   17      3.55      0.00
    9    3   17     12.62      0.00
   11    3   17      7.77      0.00
   13    3   17     -2.33      0.00
   15    3   17     -0.14      0.00
   17    3   17      2.13      0.00
   19    3   17     -1.14      0.00
   21    3   17      7.56      0.00
  -24    4   17      0.97      0.00
  -22    4   17      3.57      0.00
  -20    4   17      0.50      0.00
  -18    4   17      1.47      0.00
  -16    4   17     -0.43      0.00
  -14    4   17      7.86      0.00
  -12    4   17     -1.32      0.00
  -10    4   17      3.99      0.00
   -8    4   17     -9.20      0.00
   -6    4   17     10.37      0.00
   -4    4   17     -9.86      0.00
   -2    4   17     12.08      0.00
    0    4   17    -12.73      0.00
    2    4   17      9.80      0.00
    4    4   17      4.79      0.00
    6    4   17      4.73      0.00
    8    4   17      2.29      0.00
   10    4   17    -14.11      0.00
   12    4   17     -3.74      0.00
   14    4   17     -0.28      0.00
   16    4   17     -0.15      0.00
   18    4   17      0.07      0.00
   20    4   17      1.45      0.00
  -23    5   17     -0.93      0.00
  -21    5   17     -3.80      0.00
  -19    5   17     -2.00      0.00
  -17    5   17      0.42      0.00
  -15    5   17    -10.17      0.00
  -13    5   17      2.50      0.00
  -11    5   17     -5.45      0.00
   -9    5   17     12.87      0.00
   -7    5   17     -0.31      0.00
   -5    5   17      4.91      0.00
   -3    5   17      2.69      0.00
   -1    5   17     -2.43      0.00
    1    5   17     10.67      0.00
    3    5   17    -10.57      0.00
    5    5   17      5.65      0.00
    7    5   17     -9.82      0.00
    9    5   17      4.80      0.00
   11    5   17      6.42      0.00
   13    5   17      1.21      0.00
   15    5   17     -3.61      0.00
   17    5   17     -4.41      0.00
   19    5   17      2.50      0.00
  -24    6   17      2.23      0.00
  -22    6   17     -4.22      0.00
  -20    6   17      2.80      0.00
  -18    6   17     -3.20      0.00
  -16    6   17     10.76      0.00
  -14    6   17     -2.82      0.00
  -12    6   17      2.23      0.00
  -10    6   17     -0.81      0.00
   -8    6   17     -1.97      0.00
   -6    6   17     -1.26      0.00
   -4    6   17     -1.22      0.00
   -2    6   17     -3.25      0.00
    0    6   17      6.14      0.00
    2    6   17      3.32      0.00
    4    6   17      7.76      0.00
    6    6   17     -2.24      0.00
    8    6   17      4.63      0.00
   10    6   17     -5.04      0.00
   12    6   17     -1.58      0.00
   14    6   17      3.89      0.00
   16    6   17      6.31      0.00
   18    6   17      0.70      0.00
   20    6   17      1.02      0.00
  -23    7   17     -2.04      0.00
  -21    7   17      2.84      0.00
  -19    7   17      2.23      0.00
  -17    7   17     -6.78      0.00
  -15    7   17     -3.32      0.00
  -13    7   17     -4.57      0.00
  -11    7   17      4.79      0.00
   -9    7   17     -8.09      0.00
   -7    7   17      4.95      0.00
   -5    7   17      3.93      0.00
   -3    7   17      1.36      0.00
   -1    7   17      8.12      0.00
    1    7   17    -15.13      0.00
    3    7   17      6.15      0.00
    5    7   17     -2.53      0.00
    7    7   17      8.63      0.00
    9    7   17     -4.01      0.00
   11    7   17      3.61      0.00
   13    7   17     -5.92      0.00
   15    7   17     -8.68      0.00
   17    7   17     -1.05      0.00
   19    7   17     -2.09      0.00
  -22    8   17      0.70      0.00
  -20    8   17     -6.88      0.00
  -18    8   17      6.10      0.00
  -16    8   17     -0.90      0.00
  -14    8   17      4.99      0.00
  -12    8   17      0.86      0.00
  -10    8   17     -3.18      0.00
   -8    8   17      6.03      0.00
   -6    8   17     -7.19      0.00
   -4    8   17      3.11      0.00
   -2    8   17     -4.82      0.00
    0    8   17      7.12      0.00
    2    8   17      4.01      0.00
    4    8   17     -1.38      0.00
    6    8   17      5.52      0.00
    8    8   17     -8.30      0.00
   10    8   17      9.30      0.00
   12    8   17      0.32      0.00
   14    8   17      6.40      0.00
   16    8   17      1.33      0.00
   18    8   17      6.34      0.00
  -21    9   17      3.52      0.00
  -19    9   17     -6.49      0.00
  -17    9   17     -3.52      0.00
  -15    9   17      0.12      0.00
  -13    9   17     -4.44      0.00
  -11    9   17     -0.88      0.00
   -9    9   17      1.87      0.00
   -7    9   17     -2.60      0.00
   -5    9   17      0.72      0.00
   -3    9   17      4.70      0.00
   -1    9   17     -2.39      0.00
    1    9   17      6.57      0.00
    3    9   17     -1.80      0.00
    5    9   17     -1.20      0.00
    7    9   17      1.66      0.00
    9    9   17      1.18      0.00
   11    9   17    -10.54      0.00
   13    9   17     -2.84      0.00
   15    9   17      1.22      0.00
   17    9   17     -8.56      0.00
  -20   10   17      2.14      0.00
  -18   10   17      2.12      0.00
  -16   10   17      4.48      0.00
  -14   10   17      0.70      0.00
  -12   10   17     -4.52      0.00
  -10   10   17      1.01      0.00
   -8   10   17     -5.25      0.00
   -6   10   17      6.76      0.00
   -4   10   17     -5.04      0.00
   -2   10   17      2.57      0.00
    0   10   17     -3.00      0.00
    2   10   17      0.70      0.00
    4   10   17      3.78      0.00
    6   10   17     -2.89      0.00
    8   10   17      7.51      0.00
   10   10   17     -1.63      0.00
   12   10   17      9.60      0.00
   14   10   17     -3.02      0.00
  -17   11   17     -6.45      0.00
  -15   11   17     -5.59      0.00
  -13   11   17      4.67      0.00
  -11   11   17      0.75      0.00
   -9   11   17      1.78      0.00
   -7   11   17     -1.21      0.00
   -5   11   17     -2.53      0.00
   -3   11   17     -0.26      0.00
   -1   11   17      0.50      0.00
    1   11   17     -1.11      0.00
    3   11   17     -0.47      0.00
    5   11   17      4.64      0.00
    7   11   17     -3.84      0.00
    9   11   17      1.09      0.00
   11   11   17      0.19      0.00
   13   11   17     -3.73      0.00
  -16   12   17      0.90      0.00
  -14   12   17     -2.29      0.00
  -12   12   17     -2.34      0.00
  -10   12   17     -3.18      0.00
   -8   12   17      3.32      0.00
   -6   12   17     -2.60      0.00
   -4   12   17      3.92      0.00
   -2   12   17      2.32      0.00
    0   12   17      2.70      0.00
    2   12   17      3.20      0.00
    4   12   17     -2.32      0.00
    6   12   17     -2.94      0.00
    8   12   17     -7.03      0.00
   10   12   17     -3.15      0.00
   12   12   17     -5.24      0.00
  -13   13   17      3.93      0.00
  -11   13   17      3.91      0.00
   -9   13   17     -0.62      0.00
   -7   13   17      1.41      0.00
   -5   13   17      1.30      0.00
   -3   13   17     -5.48      0.00
   -1   13   17     -4.20      0.00
    1   13   17     -5.31      0.00
    3   13   17     -1.05      0.00
    5   13   17      0.41      0.00
    7   13   17      9.65      0.00
    9   13   17      2.96      0.00
  -10   14   17     -4.32      0.00
   -8   14   17     -4.57      0.00
   -6   14   17      1.14      0.00
   -4   14   17      3.94      0.00
   -2   14   17      5.86      0.00
    0   14   17      4.58      0.00
    2   14   17     -0.06      0.00
    4   14   17     -1.96      0.00
    6   14   17     -5.82      0.00
  -26    0   18      0.03      0.00
  -24    0   18     -4.88      0.00
  -22    0   18     -1.64      0.00
  -20    0   18      4.96      0.00
  -18    0   18      5.45      0.00
  -16    0   18      0.66      0.00
  -14    0   18     -0.39      0.00
  -12    0   18    -17.82      0.00
  -10    0   18     15.68      0.00
   -8    0   18      0.70      0.00
   -6    0   18      6.99      0.00
   -4    0   18      3.09      0.00
   -2    0   18    -19.41      0.00
    0    0   18     21.00      0.00
    2    0   18    -13.12      0.00
    4    0   18     13.55      0.00
    6    0   18    -16.80      0.00
    8    0   18      5.28      0.00
   10    0   18     -3.36      0.00
   12    0   18     -7.87      0.00
   14    0   18      8.63      0.00
   16    0   18     -7.34      0.00
   18    0   18      2.34      0.00
   20    0   18      4.44      0.00
  -25    1   18      2.46      0.00
  -23    1   18      2.67      0.00
  -21    1   18     -0.27      0.00
  -19    1   18     -3.41      0.00
  -17    1   18     -3.70      0.00
  -15    1   18     -2.62      0.00
  -13    1   18      7.13      0.00
  -11    1   18      1.87      0.00
   -9    1   18     -9.48      0.00
   -7    1   18     -2.36      0.00
   -5    1   18    -13.29      0.00
   -3    1   18      6.31      0.00
   -1    1   18    -13.64      0.00
    1    1   18     -2.04      0.00
    3    1   18     -8.55      0.00
    5    1   18      2.23      0.00
    7    1   18     -0.12      0.00
    9    1   18     -6.13      0.00
   11    1   18      3.53      0.00
   13    1   18     -4.73      0.00
   15    1   18     -1.52      0.00
   17    1   18      0.96      0.00
   19    1   18      0.20      0.00
   21    1   18      0.04      0.00
  -26    2   18     -4.35      0.00
  -24    2   18      0.02      0.00
  -22    2   18     -1.02      0.00
  -20    2   18      0.74      0.00
  -18    2   18      4.88      0.00
  -16    2   18      4.95      0.00
  -14    2   18     -2.93      0.00
  -12    2   18      3.32      0.00
  -10    2   18     -7.71      0.00
   -8    2   18      6.68      0.00
   -6    2   18      6.12      0.00
   -4    2   18     -1.16      0.00
   -2    2   18     13.85      0.00
    0    2   18     -6.30      0.00
    2    2   18     16.15      0.00
    4    2   18     -4.05      0.00
    6    2   18      5.39      0.00
    8    2   18     -4.88      0.00
   10    2   18     -0.58      0.00
   12    2   18      3.38      0.00
   14    2   18     -2.09      0.00
   16    2   18      6.58      0.00
   18    2   18      0.74      0.00
   20    2   18     -2.96      0.00
  -25    3   18      1.26      0.00
  -23    3   18      1.01      0.00
  -21    3   18      2.23      0.00
  -19    3   18     -3.37      0.00
  -17    3   18     -4.76      0.00
  -15    3   18      0.72      0.00
  -13    3   18     -2.42      0.00
  -11    3   18     -2.75      0.00
   -9    3   18      0.82      0.00
   -7    3   18    -19.07      0.00
   -5    3   18      5.61      0.00
   -3    3   18    -20.12      0.00
   -1    3   18     12.80      0.00
    1    3   18    -22.20      0.00
    3    3   18     -7.07      0.00
    5    3   18    -15.27      0.00
    7    3   18     -0.86      0.00
    9    3   18      9.12      0.00
   11    3   18     -9.84      0.00
   13    3   18     -1.69      0.00
   15    3   18     -4.66      0.00
   17    3   18     -3.67      0.00
   19    3   18      2.73      0.00
   21    3   18      2.68      0.00
  -24    4   18     -0.72      0.00
  -22    4   18      2.79      0.00
  -20    4   18      0.45      0.00
  -18    4   18      2.71      0.00
  -16    4   18      3.77      0.00
  -14    4   18     -0.52      0.00
  -12    4   18      4.51      0.00
  -10    4   18     -2.27      0.00
   -8    4   18      8.33      0.00
   -6    4   18     -3.24      0.00
   -4    4   18      3.92      0.00
   -2    4   18     -4.96      0.00
    0    4   18     -2.10      0.00
    2    4   18     12.57      0.00
    4    4   18     10.21      0.00
    6    4   18     11.26      0.00
    8    4   18    -10.24      0.00
   10    4   18     -0.94      0.00
   12    4   18      4.09      0.00
   14    4   18      3.27      0.00
   16    4   18      2.86      0.00
   18    4   18     -2.98      0.00
   20    4   18      1.47      0.00
  -23    5   18      2.13      0.00
  -21    5   18     -3.34      0.00
  -19    5   18      2.12      0.00
  -17    5   18     -2.99      0.00
  -15    5   18     -2.48      0.00
  -13    5   18    -10.61      0.00
  -11    5   18     -0.23      0.00
   -9    5   18     -0.31      0.00
   -7    5   18      3.98      0.00
   -5    5   18     -6.32      0.00
   -3    5   18      3.63      0.00
   -1    5   18     -9.55      0.00
    1    5   18      9.60      0.00
    3    5   18    -13.59      0.00
    5    5   18     -7.84      0.00
    7    5   18     -4.12      0.00
    9    5   18      0.92      0.00
   11    5   18     -1.40      0.00
   13    5   18     -2.15      0.00
   15    5   18     -1.33      0.00
   17    5   18      2.97      0.00
   19    5   18      1.77      0.00
  -24    6   18     -0.60      0.00
  -22    6   18     -2.34      0.00
  -20    6   18      5.42      0.00
  -18    6   18      3.07      0.00
  -16    6   18      0.41      0.00
  -14    6   18     11.28      0.00
  -12    6   18     -1.84      0.00
  -10    6   18      2.37      0.00
   -8    6   18    -17.37      0.00
   -6    6   18      2.00      0.00
   -4    6   18     -2.03      0.00
   -2    6   18     -0.58      0.00
    0    6   18      3.93      0.00
    2    6   18    -12.50      0.00
    4    6   18     12.62      0.00
    6    6   18     -2.72      0.00
    8    6   18      8.48      0.00
   10    6   18     -5.02      0.00
   12    6   18      2.85      0.00
   14    6   18      1.11      0.00
   16    6   18     -4.06      0.00
   18    6   18      0.51      0.00
  -23    7   18      0.45      0.00
  -21    7   18      5.45      0.00
  -19    7   18     -5.02      0.00
  -17    7   18     -0.66      0.00
  -15    7   18     -9.57      0.00
  -13    7   18      1.60      0.00
  -11    7   18     -2.37      0.00
   -9    7   18      0.77      0.00
   -7    7   18      7.85      0.00
   -5    7   18     -4.97      0.00
   -3    7   18      1.74      0.00
   -1    7   18     -3.04      0.00
    1    7   18     -3.45      0.00
    3    7   18      1.09      0.00
    5    7   18     -2.63      0.00
    7    7   18      0.38      0.00
    9    7   18     -4.85      0.00
   11    7   18      7.06      0.00
   13    7   18     -5.85      0.00
   15    7   18      0.82      0.00
   17    7   18      1.69      0.00
  -22    8   18      2.62      0.00
  -20    8   18     -1.60      0.00
  -18    8   18      1.52      0.00
  -16    8   18      8.78      0.00
  -14    8   18      1.52      0.00
  -12    8   18      0.68      0.00
  -10    8   18     -1.63      0.00
   -8    8   18      3.80      0.00
   -6    8   18     -4.55      0.00
   -4    8   18      1.66      0.00
   -2    8   18      1.54      0.00
    0    8   18     -0.91      0.00
    2    8   18     10.78      0.00
    4    8   18     -9.99      0.00
    6    8   18     -0.56      0.00
    8    8   18     -4.07      0.00
   10    8   18     -0.09      0.00
   12    8   18     -4.19      0.00
   14    8   18      5.00      0.00
   16    8   18      2.67      0.00
  -21    9   18     -4.35      0.00
  -19    9   18      2.50      0.00
  -17    9   18     -4.40      0.00
  -15    9   18      0.41      0.00
  -13    9   18     -0.68      0.00
  -11    9   18     -2.43      0.00
   -9    9   18      0.38      0.00
   -7    9   18     -6.94      0.00
   -5    9   18      5.07      0.00
   -3    9   18     -6.68      0.00
   -1    9   18      2.04      0.00
    1    9   18     -6.60      0.00
    3    9   18     -0.55      0.00
    5    9   18      5.01      0.00
    7    9   18      0.61      0.00
    9    9   18      8.20      0.00
   11    9   18     -4.32      0.00
   13    9   18      3.45      0.00
   15    9   18     -4.80      0.00
  -18   10   18      5.79      0.00
  -16   10   18     -1.20      0.00
  -14   10   18     -1.85      0.00
  -12   10   18      6.18      0.00
  -10   10   18      0.88      0.00
   -8   10   18      4.93      0.00
   -6   10   18      4.03      0.00
   -4   10   18     -0.13      0.00
   -2   10   18      2.76      0.00
    0   10   18      1.39      0.00
    2   10   18     -4.28      0.00
    4   10   18     -0.46      0.00
    6   10   18     -6.26      0.00
    8   10   18     -9.33      0.00
   10   10   18      1.50      0.00
   12   10   18      2.20      0.00
   14   10   18     -3.29      0.00
  -17   11   18      0.28      0.00
  -15   11   18      1.36      0.00
  -13   11   18     -2.47      0.00
  -11   11   18      2.85      0.00
   -9   11   18     -2.73      0.00
   -7   11   18     -0.51      0.00
   -5   11   18     -4.69      0.00
   -3   11   18      3.61      0.00
   -1   11   18     -1.94      0.00
    1   11   18      2.80      0.00
    3   11   18      1.41      0.00
    5   11   18      3.09      0.00
    7   11   18      7.18      0.00
    9   11   18     -3.10      0.00
   11   11   18     -0.87      0.00
   13   11   18     -2.00      0.00
  -16   12   18      4.82      0.00
  -14   12   18      3.63      0.00
  -12   12   18     -0.32      0.00
  -10   12   18      5.30      0.00
   -8   12   18      3.53      0.00
   -6   12   18      6.29      0.00
   -4   12   18      3.94      0.00
   -2   12   18     -2.82      0.00
    0   12   18      1.37      0.00
    2   12   18     -2.23      0.00
    4   12   18     -5.37      0.00
    6   12   18     -7.15      0.00
    8   12   18      1.55      0.00
   10   12   18     -4.78      0.00
  -13   13   18      1.30      0.00
  -11   13   18     -4.65      0.00
   -9   13   18     -5.39      0.00
   -7   13   18     -3.88      0.00
   -5   13   18      1.98      0.00
   -3   13   18      1.92      0.00
   -1   13   18      1.67      0.00
    1   13   18     -1.26      0.00
    3   13   18      0.93      0.00
    5   13   18      1.86      0.00
    7   13   18      2.05      0.00
    9   13   18      2.92      0.00
  -10   14   18      9.41      0.00
   -8   14   18      8.84      0.00
   -6   14   18      0.31      0.00
   -4   14   18     -1.74      0.00
   -2   14   18      2.55      0.00
    0   14   18      0.46      0.00
    2   14   18      4.04      0.00
    4   14   18     -0.35      0.00
  -25    1   19     -0.92      0.00
  -23    1   19      0.39      0.00
  -21    1   19      1.78      0.00
  -19    1   19      1.28      0.00
  -17    1   19     -1.45      0.00
  -15    1   19      4.69      0.00
  -13    1   19     -5.56      0.00
  -11    1   19      7.93      0.00
   -9    1   19    -16.52      0.00
   -7    1   19     10.87      0.00
   -5    1   19     -4.48      0.00
   -3    1   19      3.40      0.00
   -1    1   19      9.69      0.00
    1    1   19    -12.02      0.00
    3    1   19     10.62      0.00
    5    1   19     -4.76      0.00
    7    1   19      3.20      0.00
    9    1   19     -5.71      0.00
   11    1   19     -1.07      0.00
   13    1   19      1.90      0.00
   15    1   19     -2.29      0.00
   17    1   19      7.17      0.00
   19    1   19     -7.76      0.00
   21    1   19     -3.12      0.00
  -24    2   19      1.44      0.00
  -22    2   19     -0.13      0.00
  -20    2   19     -2.60      0.00
  -18    2   19     -2.00      0.00
  -16    2   19      0.07      0.00
  -14    2   19      6.06      0.00
  -12    2   19     -5.24      0.00
  -10    2   19      1.77      0.00
   -8    2   19      2.94      0.00
   -6    2   19     -9.23      0.00
   -4    2   19     11.31      0.00
   -2    2   19    -17.89      0.00
    0    2   19     15.61      0.00
    2    2   19    -12.62      0.00
    4    2   19     -2.47      0.00
    6    2   19     -3.82      0.00
    8    2   19      8.68      0.00
   10    2   19     10.60      0.00
   12    2   19     -3.08      0.00
   14    2   19      2.66      0.00
   16    2   19     -3.38      0.00
   18    2   19      1.94      0.00
   20    2   19      6.20      0.00
  -25    3   19      1.34      0.00
  -23    3   19      0.62      0.00
  -21    3   19      5.42      0.00
  -19    3   19      3.01      0.00
  -17    3   19     -0.40      0.00
  -15    3   19     -6.05      0.00
  -13    3   19      1.64      0.00
  -11    3   19     -1.27      0.00
   -9    3   19      2.03      0.00
   -7    3   19     -4.49      0.00
   -5    3   19     -7.42      0.00
   -3    3   19      0.23      0.00
   -1    3   19     -6.08      0.00
    1    3   19      0.01      0.00
    3    3   19      4.26      0.00
    5    3   19      3.95      0.00
    7    3   19     -4.95      0.00
    9    3   19    -12.00      0.00
   11    3   19     -3.93      0.00
   13    3   19      0.27      0.00
   15    3   19      3.66      0.00
   17    3   19     -0.39      0.00
   19    3   19     -3.86      0.00
  -24    4   19      1.14      0.00
  -22    4   19     -2.30      0.00
  -20    4   19     -4.70      0.00
  -18    4   19      2.18      0.00
  -16    4   19      3.86      0.00
  -14    4   19     -2.87      0.00
  -12    4   19     -0.55      0.00
  -10    4   19     -0.08      0.00
   -8    4   19      3.83      0.00
   -6    4   19     13.58      0.00
   -4    4   19     -6.97      0.00
   -2    4   19     11.57      0.00
    0    4   19    -15.43      0.00
    2    4   19     11.86      0.00
    4    4   19     -8.29      0.00
    6    4   19      2.77      0.00
    8    4   19      4.90      0.00
   10    4   19      6.37      0.00
   12    4   19      6.22      0.00
   14    4   19     -0.25      0.00
   16    4   19     -1.51      0.00
   18    4   19      2.17      0.00
   20    4   19      2.20      0.00
  -23    5   19      2.18      0.00
  -21    5   19      0.53      0.00
  -19    5   19      5.34      0.00
  -17    5   19     -0.07      0.00
  -15    5   19     -0.85      0.00
  -13    5   19      4.38      0.00
  -11    5   19     -5.08      0.00
   -9    5   19      0.64      0.00
   -7    5   19    -18.02      0.00
   -5    5   19      1.23      0.00
   -3    5   19     -6.34      0.00
   -1    5   19      1.04      0.00
    1    5   19      5.26      0.00
    3    5   19    -11.08      0.00
    5    5   19      3.22      0.00
    7    5   19     -6.32      0.00
    9    5   19      1.43      0.00
   11    5   19     -7.83      0.00
   13    5   19      1.93      0.00
   15    5   19      4.38      0.00
   17    5   19     -0.22      0.00
   19    5   19      2.55      0.00
  -22    6   19      0.60      0.00
  -20    6   19      3.31      0.00
  -18    6   19     -5.15      0.00
  -16    6   19     -1.75      0.00
  -14    6   19     -0.67      0.00
  -12    6   19      5.21      0.00
  -10    6   19     -0.54      0.00
   -8    6   19      2.58      0.00
   -6    6   19      4.88      0.00
   -4    6   19      2.14      0.00
   -2    6   19      1.08      0.00
    0    6   19     -2.57      0.00
    2    6   19    -11.50      0.00
    4    6   19      6.27      0.00
    6    6   19     -0.63      0.00
    8    6   19      0.16      0.00
   10    6   19      1.54      0.00
   12    6   19      4.90      0.00
   14    6   19     -7.63      0.00
   16    6   19      0.32      0.00
   18    6   19     -1.89      0.00
  -23    7   19     -1.16      0.00
  -21    7   19      0.67      0.00
  -19    7   19     -2.55      0.00
  -17    7   19      7.01      0.00
  -15    7   19      6.43      0.00
  -13    7   19     -7.06      0.00
  -11    7   19      4.05      0.00
   -9    7   19     -4.54      0.00
   -7    7   19      7.88      0.00
   -5    7   19     -7.11      0.00
   -3    7   19     -1.85      0.00
   -1    7   19     -0.38      0.00
    1    7   19      1.25      0.00
    3    7   19      8.52      0.00
    5    7   19    -11.90      0.00
    7    7   19      3.77      0.00
    9    7   19     -4.01      0.00
   11    7   19      3.85      0.00
   13    7   19      2.61      0.00
   15    7   19      5.65      0.00
   17    7   19      3.89      0.00
  -22    8   19      4.89      0.00
  -20    8   19     -3.27      0.00
  -18    8   19      0.22      0.00
  -16    8   19     -4.41      0.00
  -14    8   19      2.47      0.00
  -12    8   19      0.16      0.00
  -10    8   19      1.94      0.00
   -8    8   19     -0.14      0.00
   -6    8   19     -4.70      0.00
   -4    8   19      6.70      0.00
   -2    8   19     -5.58      0.00
    0    8   19      3.38      0.00
    2    8   19     -3.24      0.00
    4    8   19     -3.10      0.00
    6    8   19      1.98      0.00
    8    8   19     -1.77      0.00
   10    8   19     -1.34      0.00
   12    8   19     -6.80      0.00
   14    8   19      2.98      0.00
   16    8   19     -3.88      0.00
  -21    9   19     -1.21      0.00
  -19    9   19      7.92      0.00
  -17    9   19      1.44      0.00
  -15    9   19     -1.22      0.00
  -13    9   19      2.10      0.00
  -11    9   19     -1.52      0.00
   -9    9   19      1.56      0.00
   -7    9   19      1.87      0.00
   -5    9   19      1.35      0.00
   -3    9   19     -0.79      0.00
   -1    9   19      0.47      0.00
    1    9   19     -3.77      0.00
    3    9   19     -4.58      0.00
    5    9   19      5.18      0.00
    7    9   19     -5.02      0.00
    9    9   19      4.01      0.00
   11    9   19      7.88      0.00
   13    9   19      1.57      0.00
   15    9   19     -1.32      0.00
  -18   10   19     -6.70      0.00
  -16   10   19      0.60      0.00
  -14   10   19      1.63      0.00
  -12   10   19      1.01      0.00
  -10   10   19      5.28      0.00
   -8   10   19     -2.08      0.00
   -6   10   19     -0.21      0.00
   -4   10   19     -3.85      0.00
   -2   10   19      4.46      0.00
    0   10   19     -2.22      0.00
    2   10   19      4.93      0.00
    4   10   19     -1.50      0.00
    6   10   19      0.33      0.00
    8   10   19      0.95      0.00
   10   10   19     -6.21      0.00
   12   10   19     -1.08      0.00
   14   10   19     -0.47      0.00
  -17   11   19      5.56      0.00
  -15   11   19      2.25      0.00
  -13   11   19     -1.78      0.00
  -11   11   19     -5.09      0.00
   -9   11   19      1.66      0.00
   -7   11   19      2.56      0.00
   -5   11   19      5.43      0.00
   -3   11   19      1.40      0.00
   -1   11   19     -4.74      0.00
    1   11   19      2.09      0.00
    3   11   19     -0.51      0.00
    5   11   19     -2.45      0.00
    7   11   19      0.39      0.00
    9   11   19      2.52      0.00
   11   11   19     -2.94      0.00
   13   11   19      4.59      0.00
  -14   12   19      1.91      0.00
  -12   12   19      7.08      0.00
  -10   12   19     -2.78      0.00
   -8   12   19     -2.10      0.00
   -6   12   19     -3.79      0.00
   -4   12   19     -1.22      0.00
   -2   12   19     -0.25      0.00
    0   12   19      1.62      0.00
    2   12   19     -3.09      0.00
    4   12   19      3.69      0.00
    6   12   19      0.57      0.00
    8   12   19      3.83      0.00
   10   12   19      5.83      0.00
  -13   13   19     -3.46      0.00
  -11   13   19     -0.60      0.00
   -9   13   19      1.55      0.00
   -7   13   19      1.78      0.00
   -5   13   19      0.00      0.00
   -3   13   19      1.88      0.00
   -1   13   19      4.76      0.00
    1   13   19     -1.59      0.00
    3   13   19      2.33      0.00
    5   13   19     -2.03      0.00
    7   13   19     -2.58      0.00
   -8   14   19      2.30      0.00
   -6   14   19     -0.17      0.00
   -4   14   19     -4.17      0.00
   -2   14   19     -4.54      0.00
    0   14   19     -1.50      0.00
    2   14   19      3.36      0.00
    4   14   19      1.91      0.00
  -24    0   20      1.43      0.00
  -22    0   20     -3.06      0.00
  -20    0   20     -0.37      0.00
  -18    0   20     -3.05      0.00
  -16    0   20     -5.63      0.00
  -14    0   20     11.49      0.00
  -12    0   20     -6.60      0.00
  -10    0   20      3.16      0.00
   -8    0   20    -22.96      0.00
   -6    0   20      9.20      0.00
   -4    0   20    -14.08      0.00
   -2    0   20     10.97      0.00
    0    0   20     -0.29      0.00
    2    0   20     -7.15      0.00
    4    0   20     13.47      0.00
    6    0   20      0.80      0.00
    8    0   20      4.82      0.00
   10    0   20      1.17      0.00
   12    0   20     -0.63      0.00
   14    0   20      5.52      0.00
   16    0   20      6.20      0.00
   18    0   20      5.85      0.00
   20    0   20    -10.99      0.00
  -25    1   20     -1.86      0.00
  -23    1   20      0.86      0.00
  -21    1   20      0.90      0.00
  -19    1   20      1.79      0.00
  -17    1   20      4.26      0.00
  -15    1   20     -1.24      0.00
  -13    1   20      1.16      0.00
  -11    1   20     -1.29      0.00
   -9    1   20      9.96      0.00
   -7    1   20     10.68      0.00
   -5    1   20      5.27      0.00
   -3    1   20     10.41      0.00
   -1    1   20     -6.47      0.00
    1    1   20     13.78      0.00
    3    1   20     -5.48      0.00
    5    1   20     -1.90      0.00
    7    1   20     -0.89      0.00
    9    1   20      3.27      0.00
   11    1   20      4.57      0.00
   13    1   20      0.10      0.00
   15    1   20     -1.82      0.00
   17    1   20     -4.78      0.00
   19    1   20      2.73      0.00
  -24    2   20     -0.16      0.00
  -22    2   20      0.52      0.00
  -20    2   20     -2.27      0.00
  -18    2   20     -4.99      0.00
  -16    2   20     -1.39      0.00
  -14    2   20     -7.24      0.00
  -12    2   20      8.41      0.00
  -10    2   20     -7.36      0.00
   -8    2   20      1.02      0.00
   -6    2   20    -17.22      0.00
   -4    2   20      1.10      0.00
   -2    2   20     -3.77      0.00
    0    2   20     -2.65      0.00
    2    2   20     -0.13      0.00
    4    2   20     -2.67      0.00
    6    2   20      4.77      0.00
    8    2   20     -0.60      0.00
   10    2   20     -2.41      0.00
   12    2   20      0.42      0.00
   14    2   20     -1.12      0.00
   16    2   20      2.93      0.00
   18    2   20     -1.65      0.00
   20    2   20      1.37      0.00
  -25    3   20      2.09      0.00
  -23    3   20     -1.29      0.00
  -21    3   20     -0.78      0.00
  -19    3   20      3.28      0.00
  -17    3   20      3.89      0.00
  -15    3   20      6.66      0.00
  -13    3   20     -5.04      0.00
  -11    3   20      6.74      0.00
   -9    3   20      3.75      0.00
   -7    3   20     11.80      0.00
   -5    3   20     12.72      0.00
   -3    3   20     -8.66      0.00
   -1    3   20     18.29      0.00
    1    3   20    -11.11      0.00
    3    3   20     21.63      0.00
    5    3   20      0.65      0.00
    7    3   20     -0.29      0.00
    9    3   20     -0.43      0.00
   11    3   20      4.81      0.00
   13    3   20      6.11      0.00
   15    3   20      3.43      0.00
   17    3   20      1.17      0.00
   19    3   20     -2.69      0.00
  -24    4   20     -2.29      0.00
  -22    4   20      0.11      0.00
  -20    4   20     -4.38      0.00
  -18    4   20     -2.02      0.00
  -16    4   20     -4.34      0.00
  -14    4   20     -0.26      0.00
  -12    4   20     -3.22      0.00
  -10    4   20     -3.01      0.00
   -8    4   20     -1.26      0.00
   -6    4   20     -5.82      0.00
   -4    4   20      7.56      0.00
   -2    4   20     -2.81      0.00
    0    4   20      2.22      0.00
    2    4   20     -1.92      0.00
    4    4   20    -13.56      0.00
    6    4   20      2.89      0.00
    8    4   20      4.58      0.00
   10    4   20      1.96      0.00
   12    4   20     -7.24      0.00
   14    4   20     -0.99      0.00
   16    4   20     -2.45      0.00
   18    4   20      1.57      0.00
  -23    5   20     -0.77      0.00
  -21    5   20      2.63      0.00
  -19    5   20      2.81      0.00
  -17    5   20     -0.49      0.00
  -15    5   20      1.76      0.00
  -13    5   20      9.08      0.00
  -11    5   20      2.35      0.00
   -9    5   20      1.03      0.00
   -7    5   20     -3.25      0.00
   -5    5   20     -2.50      0.00
   -3    5   20      7.04      0.00
   -1    5   20     -2.74      0.00
    1    5   20      7.38      0.00
    3    5   20     -5.89      0.00
    5    5   20      9.79      0.00
    7    5   20     -3.76      0.00
    9    5   20     -0.89      0.00
   11    5   20      1.56      0.00
   13    5   20      5.25      0.00
   15    5   20     -3.02      0.00
   17    5   20      2.02      0.00
   19    5   20     -5.30      0.00
  -22    6   20     -4.01      0.00
  -20    6   20     -2.46      0.00
  -18    6   20     -5.41      0.00
  -16    6   20      0.75      0.00
  -14    6   20     -2.56      0.00
  -12    6   20     -8.46      0.00
  -10    6   20      7.76      0.00
   -8    6   20      0.14      0.00
   -6    6   20     15.69      0.00
   -4    6   20     -6.46      0.00
   -2    6   20      0.65      0.00
    0    6   20     -1.11      0.00
    2    6   20      1.19      0.00
    4    6   20      7.91      0.00
    6    6   20     -5.88      0.00
    8    6   20      4.85      0.00
   10    6   20     -2.46      0.00
   12    6   20      2.75      0.00
   14    6   20     -1.53      0.00
   16    6   20      1.97      0.00
   18    6   20      3.42      0.00
  -21    7   20      0.71      0.00
  -19    7   20     -0.19      0.00
  -17    7   20      4.60      0.00
  -15    7   20      0.63      0.00
  -13    7   20      2.18      0.00
  -11    7   20      0.98      0.00
   -9    7   20      0.17      0.00
   -7    7   20     -3.33      0.00
   -5    7   20     -1.45      0.00
   -3    7   20      5.66      0.00
   -1    7   20     -1.26      0.00
    1    7   20      6.16      0.00
    3    7   20     -0.91      0.00
    5    7   20     -5.49      0.00
    7    7   20      4.16      0.00
    9    7   20     -0.97      0.00
   11    7   20     -2.30      0.00
   13    7   20     -1.95      0.00
   15    7   20      3.28      0.00
   17    7   20     -6.91      0.00
  -20    8   20     -1.09      0.00
  -18    8   20      1.23      0.00
  -16    8   20     -7.32      0.00
  -14    8   20     -1.01      0.00
  -12    8   20      5.47      0.00
  -10    8   20     -7.74      0.00
   -8    8   20      4.46      0.00
   -6    8   20     -4.97      0.00
   -4    8   20     -0.34      0.00
   -2    8   20     -0.20      0.00
    0    8   20     -2.71      0.00
    2    8   20     -2.72      0.00
    4    8   20      2.54      0.00
    6    8   20      6.23      0.00
    8    8   20     -5.82      0.00
   10    8   20      7.06      0.00
   12    8   20      0.88      0.00
   14    8   20     -2.49      0.00
   16    8   20      2.11      0.00
  -19    9   20      2.10      0.00
  -17    9   20     -2.67      0.00
  -15    9   20      0.16      0.00
  -13    9   20     -2.19      0.00
  -11    9   20      1.00      0.00
   -9    9   20      3.34      0.00
   -7    9   20      2.64      0.00
   -5    9   20      3.34      0.00
   -3    9   20     -1.42      0.00
   -1    9   20      6.86      0.00
    1    9   20     -3.66      0.00
    3    9   20      3.61      0.00
    5    9   20     -2.40      0.00
    7    9   20     -0.29      0.00
    9    9   20     -0.04      0.00
   11    9   20     -0.30      0.00
   13    9   20     -0.85      0.00
   15    9   20     -3.02      0.00
  -18   10   20     -3.50      0.00
  -16   10   20      7.69      0.00
  -14   10   20      0.83      0.00
  -12   10   20     -2.86      0.00
  -10   10   20     -0.19      0.00
   -8   10   20     -5.05      0.00
   -6   10   20     -2.41      0.00
   -4   10   20     -0.25      0.00
   -2   10   20     -4.34      0.00
    0   10   20     -2.09      0.00
    2   10   20      5.04      0.00
    4   10   20      1.26      0.00
    6   10   20      3.24      0.00
    8   10   20      4.38      0.00
   10   10   20     -5.04      0.00
   12   10   20     -2.45      0.00
   14   10   20      7.09      0.00
  -17   11   20     -0.21      0.00
  -15   11   20     -5.10      0.00
  -13   11   20     -2.32      0.00
  -11   11   20     -0.04      0.00
   -9   11   20     -3.56      0.00
   -7   11   20      2.27      0.00
   -5   11   20     -0.19      0.00
   -3   11   20      0.95      0.00
   -1   11   20     -0.53      0.00
    1   11   20      1.59      0.00
    3   11   20     -5.89      0.00
    5   11   20      1.08      0.00
    7   11   20     -4.97      0.00
    9   11   20      5.07      0.00
   11   11   20      4.22      0.00
  -14   12   20      1.59      0.00
  -12   12   20      1.27      0.00
  -10   12   20      0.85      0.00
   -8   12   20     -2.02      0.00
   -6   12   20     -5.36      0.00
   -4   12   20     -3.72      0.00
   -2   12   20     -0.26      0.00
    0   12   20      2.40      0.00
    2   12   20     -2.75      0.00
    4   12   20      4.08      0.00
    6   12   20      0.18      0.00
    8   12   20     -0.06      0.00
   10   12   20     -2.39      0.00
  -11   13   20     -1.91      0.00
   -9   13   20      3.74      0.00
   -7   13   20      2.09      0.00
   -5   13   20      1.17      0.00
   -3   13   20     -2.72      0.00
   -1   13   20     -2.77      0.00
    1   13   20     -0.05      0.00
    3   13   20      5.20      0.00
    5   13   20     -1.51      0.00
    7   13   20      5.89      0.00
   -8   14   20     -6.31      0.00
   -6   14   20     -1.38      0.00
   -4   14   20     -0.11      0.00
   -2   14   20     -0.34      0.00
    0   14   20     -3.59      0.00
    2   14   20     -1.44      0.00
  -25    1   21     -0.25      0.00
  -23    1   21      0.23      0.00
  -21    1   21      1.55      0.00
  -19    1   21     -4.49      0.00
  -17    1   21     -0.19      0.00
  -15    1   21      4.65      0.00
  -13    1   21     -7.68      0.00
  -11    1   21     11.40      0.00
   -9    1   21     -5.96      0.00
   -7    1   21      9.42      0.00
   -5    1   21    -14.19      0.00
   -3    1   21     11.56      0.00
   -1    1   21    -11.70      0.00
    1    1   21      9.09      0.00
    3    1   21     -0.23      0.00
    5    1   21     -7.02      0.00
    7    1   21      3.00      0.00
    9    1   21     -1.95      0.00
   11    1   21      0.51      0.00
   13    1   21      3.31      0.00
   15    1   21     -5.98      0.00
   17    1   21     -1.32      0.00
   19    1   21      1.20      0.00
  -24    2   21     -0.44      0.00
  -22    2   21     -2.48      0.00
  -20    2   21      3.37      0.00
  -18    2   21      1.51      0.00
  -16    2   21     -6.64      0.00
  -14    2   21      2.95      0.00
  -12    2   21     -6.43      0.00
  -10    2   21      5.18      0.00
   -8    2   21     -3.31      0.00
   -6    2   21      1.70      0.00
   -4    2   21      1.27      0.00
   -2    2   21     -5.93      0.00
    0    2   21     10.32      0.00
    2    2   21    -14.28      0.00
    4    2   21     16.72      0.00
    6    2   21     -1.46      0.00
    8    2   21     -3.34      0.00
   10    2   21     -2.83      0.00
   12    2   21     -2.95      0.00
   14    2   21     -0.10      0.00
   16    2   21      5.05      0.00
   18    2   21      0.11      0.00
   20    2   21     -6.91      0.00
  -25    3   21      2.55      0.00
  -23    3   21     -0.53      0.00
  -21    3   21     -3.24      0.00
  -19    3   21     -2.05      0.00
  -17    3   21      5.53      0.00
  -15    3   21      3.58      0.00
  -13    3   21      6.25      0.00
  -11    3   21     -7.14      0.00
   -9    3   21      4.14      0.00
   -7    3   21      4.19      0.00
   -5    3   21      9.20      0.00
   -3    3   21      1.97      0.00
   -1    3   21      0.47      0.00
    1    3   21      3.40      0.00
    3    3   21      1.26      0.00
    5    3   21     -4.41      0.00
    7    3   21      4.23      0.00
    9    3   21      5.99      0.00
   11    3   21      3.58      0.00
   13    3   21     -3.31      0.00
   15    3   21     -0.14      0.00
   17    3   21     -5.76      0.00
   19    3   21      3.76      0.00
  -24    4   21     -3.22      0.00
  -22    4   21      1.35      0.00
  -20    4   21      2.27      0.00
  -18    4   21     -4.87      0.00
  -16    4   21     -5.75      0.00
  -14    4   21     -7.55      0.00
  -12    4   21      8.89      0.00
  -10    4   21     -4.77      0.00
   -8    4   21     -3.21      0.00
   -6    4   21    -14.22      0.00
   -4    4   21     -4.24      0.00
   -2    4   21      9.47      0.00
    0    4   21     -7.74      0.00
    2    4   21      9.21      0.00
    4    4   21    -14.10      0.00
    6    4   21      4.36      0.00
    8    4   21     -4.17      0.00
   10    4   21     -3.90      0.00
   12    4   21     -5.69      0.00
   14    4   21      2.33      0.00
   16    4   21     -2.77      0.00
   18    4   21      1.75      0.00
  -23    5   21      2.87      0.00
  -21    5   21     -4.10      0.00
  -19    5   21      1.83      0.00
  -17    5   21      2.33      0.00
  -15    5   21      6.80      0.00
  -13    5   21      0.75      0.00
  -11    5   21     -1.41      0.00
   -9    5   21      8.14      0.00
   -7    5   21      5.92      0.00
   -5    5   21     14.47      0.00
   -3    5   21     -7.43      0.00
   -1    5   21      2.74      0.00
    1    5   21     -3.40      0.00
    3    5   21      7.75      0.00
    5    5   21     12.15      0.00
    7    5   21     -4.03      0.00
    9    5   21      2.64      0.00
   11    5   21      0.22      0.00
   13    5   21      2.32      0.00
   15    5   21     -5.36      0.00
   17    5   21      0.05      0.00
  -22    6   21     -1.50      0.00
  -20    6   21     -4.54      0.00
  -18    6   21     -0.55      0.00
  -16    6   21     -0.78      0.00
  -14    6   21     -5.41      0.00
  -12    6   21     -5.22      0.00
  -10    6   21      1.52      0.00
   -8    6   21     -4.97      0.00
   -6    6   21     -2.72      0.00
   -4    6   21     -2.61      0.00
   -2    6   21      0.04      0.00
    0    6   21      4.79      0.00
    2    6   21      0.73      0.00
    4    6   21     -3.67      0.00
    6    6   21     -5.42      0.00
    8    6   21      5.44      0.00
   10    6   21     -3.27      0.00
   12    6   21      0.66      0.00
   14    6   21     -1.07      0.00
   16    6   21      3.46      0.00
   18    6   21     -4.88      0.00
  -21    7   21      6.09      0.00
  -19    7   21      1.05      0.00
  -17    7   21      0.32      0.00
  -15    7   21     -1.45      0.00
  -13    7   21      4.18      0.00
  -11    7   21      6.45      0.00
   -9    7   21     -7.60      0.00
   -7    7   21      4.78      0.00
   -5    7   21     -6.61      0.00
   -3    7   21      6.76      0.00
   -1    7   21     -0.35      0.00
    1    7   21     -0.79      0.00
    3    7   21      0.82      0.00
    5    7   21      4.14      0.00
    7    7   21      2.68      0.00
    9    7   21     -6.08      0.00
   11    7   21      3.22      0.00
   13    7   21     -6.21      0.00
   15    7   21     -3.18      0.00
   17    7   21      0.69      0.00
  -20    8   21     -0.54      0.00
  -18    8   21     -1.26      0.00
  -16    8   21     -4.35      0.00
  -14    8   21     -0.77      0.00
  -12    8   21     -3.14      0.00
  -10    8   21     -0.39      0.00
   -8    8   21      1.38      0.00
   -6    8   21      2.23      0.00
   -4    8   21     -0.84      0.00
   -2    8   21     -3.49      0.00
    0    8   21      3.38      0.00
    2    8   21     -6.03      0.00
    4    8   21      4.81      0.00
    6    8   21     -0.98      0.00
    8    8   21      0.05      0.00
   10    8   21      2.88      0.00
   12    8   21      2.26      0.00
   14    8   21     -1.52      0.00
   16    8   21     -3.04      0.00
  -19    9   21     -2.81      0.00
  -17    9   21      1.39      0.00
  -15    9   21      7.75      0.00
  -13    9   21     -1.47      0.00
  -11    9   21     -4.18      0.00
   -9    9   21      3.15      0.00
   -7    9   21     -5.95      0.00
   -5    9   21      3.02      0.00
   -3    9   21      0.12      0.00
   -1    9   21     -1.48      0.00
    1    9   21      5.18      0.00
    3    9   21      2.38      0.00
    5    9   21     -3.42      0.00
    7    9   21      3.44      0.00
    9    9   21      0.71      0.00
   11    9   21     -9.72      0.00
   13    9   21      1.79      0.00
   15    9   21      4.85      0.00
  -18   10   21      0.27      0.00
  -16   10   21     -1.60      0.00
  -14   10   21     -2.64      0.00
  -12   10   21     -0.38      0.00
  -10   10   21     -1.21      0.00
   -8   10   21      0.43      0.00
   -6   10   21      0.46      0.00
   -4   10   21     -1.19      0.00
   -2   10   21     -0.18      0.00
    0   10   21     -5.19      0.00
    2   10   21      3.59      0.00
    4   10   21     -3.95      0.00
    6   10   21      2.24      0.00
    8   10   21     -5.13      0.00
   10   10   21      4.85      0.00
   12   10   21     -1.76      0.00
  -17   11   21     -2.48      0.00
  -15   11   21     -4.77      0.00
  -13   11   21      4.03      0.00
  -11   11   21      2.64      0.00
   -9   11   21     -2.53      0.00
   -7   11   21     -2.22      0.00
   -5   11   21     -5.12      0.00
   -3   11   21      1.46      0.00
   -1   11   21      4.52      0.00
    1   11   21      0.87      0.00
    3   11   21     -3.05      0.00
    5   11   21      2.47      0.00
    7   11   21     -3.11      0.00
    9   11   21      1.85      0.00
   11   11   21      2.20      0.00
  -14   12   21     -1.26      0.00
  -12   12   21     -2.60      0.00
  -10   12   21      1.60      0.00
   -8   12   21      4.68      0.00
   -6   12   21      2.93      0.00
   -4   12   21      1.94      0.00
   -2   12   21     -3.97      0.00
    0   12   21     -2.75      0.00
    2   12   21     -2.73      0.00
    4   12   21      3.53      0.00
    6   12   21     -4.57      0.00
    8   12   21      2.13      0.00
  -11   13   21     -0.93      0.00
   -9   13   21     -3.04      0.00
   -7   13   21     -2.63      0.00
   -5   13   21      0.77      0.00
   -3   13   21     -1.83      0.00
   -1   13   21      2.02      0.00
    1   13   21     -0.06      0.00
    3   13   21      3.74      0.00
    5   13   21     -0.93      0.00
   -6   14   21      0.23      0.00
   -4   14   21      1.58      0.00
   -2   14   21      3.86      0.00
    0   14   21     -1.58      0.00
  -24    0   22     -0.59      0.00
  -22    0   22      3.44      0.00
  -20    0   22      3.43      0.00
  -18    0   22     -2.98      0.00
  -16    0   22      1.59      0.00
  -14    0   22      0.61      0.00
  -12    0   22     -3.71      0.00
  -10    0   22     14.19      0.00
   -8    0   22     -1.35      0.00
   -6    0   22     16.27      0.00
   -4    0   22    -10.81      0.00
   -2    0   22     11.38      0.00
    0    0   22    -16.38      0.00
    2    0   22     14.21      0.00
    4    0   22     -5.40      0.00
    6    0   22     -4.35      0.00
    8    0   22      0.62      0.00
   10    0   22     -8.45      0.00
   12    0   22     -5.06      0.00
   14    0   22    -10.60      0.00
   16    0   22    -16.05      0.00
   18    0   22      1.74      0.00
  -25    1   22     -1.29      0.00
  -23    1   22     -1.12      0.00
  -21    1   22     -3.26      0.00
  -19    1   22      1.16      0.00
  -17    1   22     -1.36      0.00
  -15    1   22     -3.82      0.00
  -13    1   22      3.69      0.00
  -11    1   22     -7.46      0.00
   -9    1   22     -3.32      0.00
   -7    1   22    -12.26      0.00
   -5    1   22     -7.39      0.00
   -3    1   22     -3.32      0.00
   -1    1   22     -2.16      0.00
    1    1   22      0.98      0.00
    3    1   22     -8.35      0.00
    5    1   22      7.15      0.00
    7    1   22     -4.62      0.00
    9    1   22     -0.46      0.00
   11    1   22      2.80      0.00
   13    1   22      4.56      0.00
   15    1   22      7.77      0.00
   17    1   22      5.20      0.00
   19    1   22     -4.63      0.00
  -24    2   22      2.13      0.00
  -22    2   22      0.40      0.00
  -20    2   22     -0.06      0.00
  -18    2   22      5.22      0.00
  -16    2   22      4.57      0.00
  -14    2   22     -0.34      0.00
  -12    2   22      3.89      0.00
  -10    2   22     -5.11      0.00
   -8    2   22     13.06      0.00
   -6    2   22      4.22      0.00
   -4    2   22     11.77      0.00
   -2    2   22     -7.06      0.00
    0    2   22      6.77      0.00
    2    2   22     -4.23      0.00
    4    2   22      3.81      0.00
    6    2   22      0.36      0.00
    8    2   22      1.29      0.00
   10    2   22      0.72      0.00
   12    2   22     -4.92      0.00
   14    2   22     -8.11      0.00
   16    2   22     -0.02      0.00
   18    2   22     -3.43      0.00
  -23    3   22     -0.53      0.00
  -21    3   22      2.68      0.00
  -19    3   22     -4.31      0.00
  -17    3   22     -5.69      0.00
  -15    3   22      0.65      0.00
  -13    3   22     -7.90      0.00
  -11    3   22      7.43      0.00
   -9    3   22    -14.84      0.00
   -7    3   22     -5.14      0.00
   -5    3   22    -12.21      0.00
   -3    3   22     -2.06      0.00
   -1    3   22      1.75      0.00
    1    3   22     -9.98      0.00
    3    3   22      6.65      0.00
    5    3   22    -17.28      0.00
    7    3   22      5.82      0.00
    9    3   22     -2.93      0.00
   11    3   22     -2.44      0.00
   13    3   22     -1.37      0.00
   15    3   22      1.85      0.00
   17    3   22     -5.08      0.00
   19    3   22      1.10      0.00
  -24    4   22      0.54      0.00
  -22    4   22      1.94      0.00
  -20    4   22      1.69      0.00
  -18    4   22      4.41      0.00
  -16    4   22      0.51      0.00
  -14    4   22      4.50      0.00
  -12    4   22     -1.08      0.00
  -10    4   22      4.87      0.00
   -8    4   22      4.30      0.00
   -6    4   22     -0.74      0.00
   -4    4   22      2.13      0.00
   -2    4   22     -4.56      0.00
    0    4   22      4.36      0.00
    2    4   22     -3.62      0.00
    4    4   22      5.57      0.00
    6    4   22      3.81      0.00
    8    4   22     -7.56      0.00
   10    4   22      2.69      0.00
   12    4   22     -1.42      0.00
   14    4   22      3.15      0.00
   16    4   22     -1.33      0.00
   18    4   22      3.28      0.00
  -23    5   22     -0.72      0.00
  -21    5   22     -1.90      0.00
  -19    5   22     -4.43      0.00
  -17    5   22      3.27      0.00
  -15    5   22     -1.04      0.00
  -13    5   22     -2.48      0.00
  -11    5   22     -9.85      0.00
   -9    5   22      3.88      0.00
   -7    5   22     -3.35      0.00
   -5    5   22      6.72      0.00
   -3    5   22     -5.53      0.00
   -1    5   22     -5.99      0.00
    1    5   22      5.57      0.00
    3    5   22     -4.81      0.00
    5    5   22      5.01      0.00
    7    5   22     -1.47      0.00
    9    5   22      3.90      0.00
   11    5   22     -2.88      0.00
   13    5   22      4.43      0.00
   15    5   22     -5.12      0.00
   17    5   22      2.31      0.00
  -22    6   22     -0.10      0.00
  -20    6   22      8.73      0.00
  -18    6   22     -0.72      0.00
  -16    6   22     -1.63      0.00
  -14    6   22     -1.29      0.00
  -12    6   22      4.22      0.00
  -10    6   22      3.65      0.00
   -8    6   22     -8.77      0.00
   -6    6   22     -2.57      0.00
   -4    6   22     -7.22      0.00
   -2    6   22     10.78      0.00
    0    6   22     -5.00      0.00
    2    6   22      0.71      0.00
    4    6   22     -7.26      0.00
    6    6   22     -3.70      0.00
    8    6   22      1.73      0.00
   10    6   22     -6.57      0.00
   12    6   22      1.23      0.00
   14    6   22     -4.98      0.00
   16    6   22      1.07      0.00
  -21    7   22     -2.01      0.00
  -19    7   22      3.31      0.00
  -17    7   22     -1.58      0.00
  -15    7   22      0.17      0.00
  -13    7   22      3.14      0.00
  -11    7   22     -2.71      0.00
   -9    7   22     -2.24      0.00
   -7    7   22      3.28      0.00
   -5    7   22     -1.10      0.00
   -3    7   22     -1.11      0.00
   -1    7   22     -3.51      0.00
    1    7   22     -0.95      0.00
    3    7   22      0.48      0.00
    5    7   22      6.92      0.00
    7    7   22     -2.06      0.00
    9    7   22      1.44      0.00
   11    7   22      7.09      0.00
   13    7   22      0.71      0.00
   15    7   22      3.17      0.00
  -20    8   22     -6.28      0.00
  -18    8   22      0.21      0.00
  -16    8   22      1.53      0.00
  -14    8   22     -1.12      0.00
  -12    8   22     -2.03      0.00
  -10    8   22     -2.01      0.00
   -8    8   22      4.66      0.00
   -6    8   22     -0.41      0.00
   -4    8   22      5.65      0.00
   -2    8   22     -4.15      0.00
    0    8   22      1.96      0.00
    2    8   22      1.07      0.00
    4    8   22     -3.50      0.00
    6    8   22     -2.93      0.00
    8    8   22      1.58      0.00
   10    8   22     -3.09      0.00
   12    8   22     -8.71      0.00
   14    8   22      2.44      0.00
  -19    9   22      2.21      0.00
  -17    9   22      4.26      0.00
  -15    9   22      4.77      0.00
  -13    9   22      1.87      0.00
  -11    9   22      1.76      0.00
   -9    9   22     -2.51      0.00
   -7    9   22     -0.77      0.00
   -5    9   22     -3.18      0.00
   -3    9   22      0.09      0.00
   -1    9   22      2.24      0.00
    1    9   22     -3.87      0.00
    3    9   22      6.30      0.00
    5    9   22     -5.43      0.00
    7    9   22      2.56      0.00
    9    9   22     -2.65      0.00
   11    9   22      6.12      0.00
   13    9   22      2.39      0.00
  -18   10   22     -3.07      0.00
  -16   10   22     -8.06      0.00
  -14   10   22     -6.47      0.00
  -12   10   22      0.13      0.00
  -10   10   22      1.68      0.00
   -8   10   22     -0.84      0.00
   -6   10   22      0.56      0.00
   -4   10   22     -2.87      0.00
   -2   10   22      4.18      0.00
    0   10   22      0.76      0.00
    2   10   22     -4.31      0.00
    4   10   22     -1.11      0.00
    6   10   22      1.00      0.00
    8   10   22     -4.41      0.00
   10   10   22      3.26      0.00
   12   10   22     -0.08      0.00
  -15   11   22      7.85      0.00
  -13   11   22      3.29      0.00
  -11   11   22      4.30      0.00
   -9   11   22      5.29      0.00
   -7   11   22      1.29      0.00
   -5   11   22      3.75      0.00
   -3   11   22      1.80      0.00
   -1   11   22     -1.44      0.00
    1   11   22      3.90      0.00
    3   11   22     -4.24      0.00
    5   11   22      4.32      0.00
    7   11   22     -3.46      0.00
    9   11   22      1.82      0.00
   11   11   22     -5.71      0.00
  -14   12   22     -2.24      0.00
  -12   12   22     -5.94      0.00
  -10   12   22     -5.88      0.00
   -8   12   22     -1.09      0.00
   -6   12   22      1.65      0.00
   -4   12   22      3.16      0.00
   -2   12   22     -4.28      0.00
    0   12   22      0.94      0.00
    2   12   22      0.80      0.00
    4   12   22      3.93      0.00
    6   12   22     -0.47      0.00
    8   12   22      4.75      0.00
  -11   13   22      4.85      0.00
   -9   13   22      0.54      0.00
   -7   13   22      0.76      0.00
   -5   13   22     -0.48      0.00
   -3   13   22      1.85      0.00
   -1   13   22      5.24      0.00
    1   13   22     -1.80      0.00
    3   13   22     -2.57      0.00
    5   13   22     -9.13      0.00
  -25    1   23     -2.21      0.00
  -23    1   23     -0.33      0.00
  -21    1   23     -0.57      0.00
  -19    1   23      0.32      0.00
  -17    1   23      2.74      0.00
  -15    1   23     -1.17      0.00
  -13    1   23      1.41      0.00
  -11    1   23     -2.32      0.00
   -9    1   23     -2.91      0.00
   -7    1   23      8.24      0.00
   -5    1   23     -7.23      0.00
   -3    1   23     10.81      0.00
   -1    1   23    -11.26      0.00
    1    1   23      8.65      0.00
    3    1   23    -10.41      0.00
    5    1   23      8.78      0.00
    7    1   23      1.37      0.00
    9    1   23      1.99      0.00
   11    1   23      1.05      0.00
   13    1   23     -4.93      0.00
   15    1   23      5.84      0.00
   17    1   23      6.98      0.00
   19    1   23     -3.92      0.00
  -24    2   23      4.11      0.00
  -22    2   23      1.33      0.00
  -20    2   23      1.91      0.00
  -18    2   23     -3.04      0.00
  -16    2   23      2.15      0.00
  -14    2   23      4.07      0.00
  -12    2   23     -6.87      0.00
  -10    2   23      6.80      0.00
   -8    2   23    -12.10      0.00
   -6    2   23      6.42      0.00
   -4    2   23     -3.54      0.00
   -2    2   23      0.74      0.00
    0    2   23      2.53      0.00
    2    2   23     -1.38      0.00
    4    2   23      2.40      0.00
    6    2   23    -13.95      0.00
    8    2   23      5.56      0.00
   10    2   23     -0.91      0.00
   12    2   23      3.86      0.00
   14    2   23     -0.53      0.00
   16    2   23     -5.16      0.00
   18    2   23     -4.21      0.00
  -23    3   23     -2.72      0.00
  -21    3   23      0.29      0.00
  -19    3   23      1.05      0.00
  -17    3   23     -4.90      0.00
  -15    3   23     -6.31      0.00
  -13    3   23      1.84      0.00
  -11    3   23      0.60      0.00
   -9    3   23      3.99      0.00
   -7    3   23     -4.79      0.00
   -5    3   23     -5.33      0.00
   -3    3   23     -1.93      0.00
   -1    3   23     -1.18      0.00
    1    3   23     -4.53      0.00
    3    3   23     -2.03      0.00
    5    3   23      1.03      0.00
    7    3   23      2.89      0.00
    9    3   23     -5.15      0.00
   11    3   23      0.29      0.00
   13    3   23     -2.48      0.00
   15    3   23      6.52      0.00
   17    3   23      4.10      0.00
  -24    4   23      4.94      0.00
  -22    4   23      1.79      0.00
  -20    4   23     -0.50      0.00
  -18    4   23      5.15      0.00
  -16    4   23      9.90      0.00
  -14    4   23      1.10      0.00
  -12    4   23      1.70      0.00
  -10    4   23    -11.81      0.00
   -8    4   23     13.27      0.00
   -6    4   23     -1.19      0.00
   -4    4   23      8.81      0.00
   -2    4   23     -6.63      0.00
    0    4   23     -1.05      0.00
    2    4   23      9.86      0.00
    4    4   23     -2.61      0.00
    6    4   23      7.71      0.00
    8    4   23     -6.61      0.00
   10    4   23      5.22      0.00
   12    4   23      2.62      0.00
   14    4   23      5.10      0.00
   16    4   23     -6.76      0.00
   18    4   23      1.53      0.00
  -23    5   23     -3.33      0.00
  -21    5   23     -2.60      0.00
  -19    5   23     -0.70      0.00
  -17    5   23     -8.03      0.00
  -15    5   23     -6.11      0.00
  -13    5   23     -6.04      0.00
  -11    5   23      4.79      0.00
   -9    5   23     -1.95      0.00
   -7    5   23     -9.70      0.00
   -5    5   23     -0.82      0.00
   -3    5   23     -3.56      0.00
   -1    5   23      9.12      0.00
    1    5   23    -12.24      0.00
    3    5   23     -4.98      0.00
    5    5   23    -10.23      0.00
    7    5   23      0.35      0.00
    9    5   23      7.01      0.00
   11    5   23     -6.93      0.00
   13    5   23      4.47      0.00
   15    5   23     -0.33      0.00
   17    5   23      4.34      0.00
  -22    6   23      6.73      0.00
  -20    6   23      4.35      0.00
  -18    6   23      8.38      0.00
  -16    6   23      1.98      0.00
  -14    6   23      6.69      0.00
  -12    6   23      2.57      0.00
  -10    6   23      1.17      0.00
   -8    6   23     -1.65      0.00
   -6    6   23      5.40      0.00
   -4    6   23     -5.78      0.00
   -2    6   23      2.83      0.00
    0    6   23     -0.43      0.00
    2    6   23      2.22      0.00
    4    6   23      9.99      0.00
    6    6   23     -0.21      0.00
    8    6   23     -5.40      0.00
   10    6   23     -0.28      0.00
   12    6   23      2.91      0.00
   14    6   23     -5.61      0.00
   16    6   23      5.43      0.00
  -21    7   23     -4.22      0.00
  -19    7   23    -12.53      0.00
  -17    7   23     -1.12      0.00
  -15    7   23     -3.15      0.00
  -13    7   23     -3.95      0.00
  -11    7   23     -1.81      0.00
   -9    7   23     -2.28      0.00
   -7    7   23      3.40      0.00
   -5    7   23      2.11      0.00
   -3    7   23      2.02      0.00
   -1    7   23     -8.87      0.00
    1    7   23      3.00      0.00
    3    7   23     -9.36      0.00
    5    7   23     -2.58      0.00
    7    7   23      2.76      0.00
    9    7   23      0.74      0.00
   11    7   23      4.93      0.00
   13    7   23      1.58      0.00
   15    7   23      5.56      0.00
  -20    8   23      7.64      0.00
  -18    8   23      4.69      0.00
  -16    8   23      8.06      0.00
  -14    8   23      3.00      0.00
  -12    8   23     -1.44      0.00
  -10    8   23      2.21      0.00
   -8    8   23     -1.21      0.00
   -6    8   23      0.41      0.00
   -4    8   23      0.42      0.00
   -2    8   23      0.55      0.00
    0    8   23      5.34      0.00
    2    8   23      0.08      0.00
    4    8   23      3.41      0.00
    6    8   23     -4.96      0.00
    8    8   23      3.38      0.00
   10    8   23     -5.36      0.00
   12    8   23     -0.99      0.00
   14    8   23      0.61      0.00
  -19    9   23      1.64      0.00
  -17    9   23    -10.71      0.00
  -15    9   23     -6.87      0.00
  -13    9   23      2.27      0.00
  -11    9   23      0.07      0.00
   -9    9   23      2.07      0.00
   -7    9   23     -1.74      0.00
   -5    9   23     -4.71      0.00
   -3    9   23     -1.57      0.00
   -1    9   23      2.62      0.00
    1    9   23     -5.47      0.00
    3    9   23      0.10      0.00
    5    9   23      1.80      0.00
    7    9   23     -2.70      0.00
    9    9   23     -0.26      0.00
   11    9   23      5.66      0.00
   13    9   23      1.01      0.00
  -18   10   23      2.66      0.00
  -16   10   23      4.55      0.00
  -14   10   23      1.57      0.00
  -12   10   23     -0.94      0.00
  -10   10   23      0.50      0.00
   -8   10   23      2.96      0.00
   -6   10   23      0.41      0.00
   -4   10   23      5.38      0.00
   -2   10   23      1.29      0.00
    0   10   23     -0.95      0.00
    2   10   23      3.78      0.00
    4   10   23     -8.51      0.00
    6   10   23      6.44      0.00
    8   10   23     -1.14      0.00
   10   10   23      3.39      0.00
   12   10   23     -2.61      0.00
  -15   11   23      1.47      0.00
  -13   11   23     -1.36      0.00
  -11   11   23     -1.35      0.00
   -9   11   23     -2.72      0.00
   -7   11   23      0.99      0.00
   -5   11   23      2.09      0.00
   -3   11   23     -0.87      0.00
   -1   11   23     -7.54      0.00
    1   11   23      1.91      0.00
    3   11   23      2.96      0.00
    5   11   23      3.64      0.00
    7   11   23     -0.55      0.00
    9   11   23      0.94      0.00
  -12   12   23      2.73      0.00
  -10   12   23     -1.59      0.00
   -8   12   23     -3.16      0.00
   -6   12   23     -0.35      0.00
   -4   12   23     -2.05      0.00
   -2   12   23      4.09      0.00
    0   12   23      5.72      0.00
    2   12   23     -2.63      0.00
    4   12   23      2.58      0.00
    6   12   23     -6.54      0.00
   -9   13   23      3.92      0.00
   -7   13   23     -0.48      0.00
   -5   13   23     -0.73      0.00
   -3   13   23     -1.69      0.00
   -1   13   23      1.77      0.00
    1   13   23     -6.26      0.00
    3   13   23      0.31      0.00
  -24    0   24     -4.10      0.00
  -22    0   24     -2.47      0.00
  -20    0   24      1.51      0.00
  -18    0   24      0.77      0.00
  -16    0   24      0.81      0.00
  -14    0   24     -3.26      0.00
  -12    0   24      3.93      0.00
  -10    0   24     -9.66      0.00
   -8    0   24      2.08      0.00
   -6    0   24     -1.51      0.00
   -4    0   24    -10.00      0.00
   -2    0   24     15.37      0.00
    0    0   24    -12.96      0.00
    2    0   24      2.06      0.00
    4    0   24    -16.17      0.00
    6    0   24      5.03      0.00
    8    0   24      3.44      0.00
   10    0   24     13.31      0.00
   12    0   24     13.27      0.00
   14    0   24      7.04      0.00
   16    0   24     15.21      0.00
   18    0   24     -1.46      0.00
  -23    1   24      3.79      0.00
  -21    1   24     -0.17      0.00
  -19    1   24     -0.26      0.00
  -17    1   24     -1.14      0.00
  -15    1   24      2.29      0.00
  -13    1   24      2.22      0.00
  -11    1   24     -1.34      0.00
   -9    1   24      7.42      0.00
   -7    1   24     -0.64      0.00
   -5    1   24     12.50      0.00
   -3    1   24     -2.09      0.00
   -1    1   24      1.49      0.00
    1    1   24      5.68      0.00
    3    1   24      7.10      0.00
    5    1   24      6.98      0.00
    7    1   24     -2.89      0.00
    9    1   24     -3.02      0.00
   11    1   24    -10.58      0.00
   13    1   24     -6.99      0.00
   15    1   24     -7.86      0.00
   17    1   24     -1.63      0.00
  -24    2   24      0.32      0.00
  -22    2   24     -0.98      0.00
  -20    2   24     -1.05      0.00
  -18    2   24     -0.08      0.00
  -16    2   24     -4.68      0.00
  -14    2   24     -1.57      0.00
  -12    2   24     -0.98      0.00
  -10    2   24      3.03      0.00
   -8    2   24     -6.06      0.00
   -6    2   24     -7.10      0.00
   -4    2   24     -0.14      0.00
   -2    2   24     -3.86      0.00
    0    2   24      4.43      0.00
    2    2   24     -9.21      0.00
    4    2   24     -1.39      0.00
    6    2   24     -9.54      0.00
    8    2   24      2.37      0.00
   10    2   24      3.47      0.00
   12    2   24      9.97      0.00
   14    2   24      7.99      0.00
   16    2   24      0.53      0.00
   18    2   24     -1.60      0.00
  -23    3   24     -2.20      0.00
  -21    3   24      0.30      0.00
  -19    3   24     -0.95      0.00
  -17    3   24      4.35      0.00
  -15    3   24      2.83      0.00
  -13    3   24     -1.12      0.00
  -11    3   24      6.17      0.00
   -9    3   24     -4.54      0.00
   -7    3   24     20.06      0.00
   -5    3   24     -7.22      0.00
   -3    3   24     10.42      0.00
   -1    3   24     -3.05      0.00
    1    3   24      1.10      0.00
    3    3   24      8.82      0.00
    5    3   24      3.66      0.00
    7    3   24      9.44      0.00
    9    3   24     -5.79      0.00
   11    3   24     -0.05      0.00
   13    3   24     -5.90      0.00
   15    3   24      4.35      0.00
   17    3   24      1.92      0.00
  -22    4   24      0.32      0.00
  -20    4   24     -1.44      0.00
  -18    4   24     -2.09      0.00
  -16    4   24     -0.30      0.00
  -14    4   24      0.33      0.00
  -12    4   24     -5.48      0.00
  -10    4   24      1.06      0.00
   -8    4   24     -4.19      0.00
   -6    4   24     -1.05      0.00
   -4    4   24      6.18      0.00
   -2    4   24     -4.61      0.00
    0    4   24      7.13      0.00
    2    4   24     -5.38      0.00
    4    4   24     -4.15      0.00
    6    4   24     -3.43      0.00
    8    4   24     -0.68      0.00
   10    4   24      6.25      0.00
   12    4   24     -1.15      0.00
   14    4   24      4.92      0.00
   16    4   24     -6.33      0.00
  -23    5   24     -1.57      0.00
  -21    5   24      2.88      0.00
  -19    5   24      0.99      0.00
  -17    5   24     -2.46      0.00
  -15    5   24     -4.44      0.00
  -13    5   24      5.13      0.00
  -11    5   24      1.29      0.00
   -9    5   24      8.63      0.00
   -7    5   24     -8.89      0.00
   -5    5   24      4.21      0.00
   -3    5   24     -6.02      0.00
   -1    5   24      7.88      0.00
    1    5   24     -0.82      0.00
    3    5   24     -2.62      0.00
    5    5   24      4.64      0.00
    7    5   24     -4.73      0.00
    9    5   24     -0.40      0.00
   11    5   24     -4.14      0.00
   13    5   24     -1.73      0.00
   15    5   24     -3.06      0.00
   17    5   24      9.13      0.00
  -22    6   24     -2.54      0.00
  -20    6   24     -2.28      0.00
  -18    6   24     -2.15      0.00
  -16    6   24      7.46      0.00
  -14    6   24      0.81      0.00
  -12    6   24      0.29      0.00
  -10    6   24     -5.49      0.00
   -8    6   24      2.69      0.00
   -6    6   24      8.04      0.00
   -4    6   24      1.17      0.00
   -2    6   24      0.77      0.00
    0    6   24     -9.08      0.00
    2    6   24      9.92      0.00
    4    6   24     -1.23      0.00
    6    6   24      5.05      0.00
    8    6   24      4.28      0.00
   10    6   24     -0.77      0.00
   12    6   24      9.53      0.00
   14    6   24      0.47      0.00
   16    6   24     -0.73      0.00
  -21    7   24     -4.07      0.00
  -19    7   24      0.28      0.00
  -17    7   24     -4.68      0.00
  -15    7   24     -1.34      0.00
  -13    7   24     -3.95      0.00
  -11    7   24      2.16      0.00
   -9    7   24      1.74      0.00
   -7    7   24     -1.26      0.00
   -5    7   24     -0.87      0.00
   -3    7   24      3.22      0.00
   -1    7   24     -0.42      0.00
    1    7   24      5.61      0.00
    3    7   24     -3.27      0.00
    5    7   24     -5.02      0.00
    7    7   24     -2.74      0.00
    9    7   24     -1.13      0.00
   11    7   24     -8.92      0.00
   13    7   24     -4.02      0.00
   15    7   24      0.69      0.00
  -20    8   24      3.49      0.00
  -18    8   24      7.70      0.00
  -16    8   24     -3.52      0.00
  -14    8   24      4.19      0.00
  -12    8   24      4.35      0.00
  -10    8   24     -1.61      0.00
   -8    8   24      1.78      0.00
   -6    8   24     -2.52      0.00
   -4    8   24     -3.98      0.00
   -2    8   24      3.09      0.00
    0    8   24      0.27      0.00
    2    8   24     -6.30      0.00
    4    8   24      8.68      0.00
    6    8   24      1.38      0.00
    8    8   24     -0.73      0.00
   10    8   24      9.97      0.00
   12    8   24      4.29      0.00
   14    8   24     -0.14      0.00
  -19    9   24     -7.71      0.00
  -17    9   24     -4.89      0.00
  -15    9   24     -6.59      0.00
  -13    9   24     -4.11      0.00
  -11    9   24     -0.67      0.00
   -9    9   24     -0.92      0.00
   -7    9   24      1.91      0.00
   -5    9   24     -2.56      0.00
   -3    9   24      0.32      0.00
   -1    9   24      0.41      0.00
    1    9   24     -2.14      0.00
    3    9   24      3.49      0.00
    5    9   24     -4.90      0.00
    7    9   24      4.16      0.00
    9    9   24     -7.85      0.00
   11    9   24     -3.23      0.00
   13    9   24     -6.04      0.00
  -16   10   24     14.01      0.00
  -14   10   24      6.40      0.00
  -12   10   24     -0.11      0.00
  -10   10   24      3.40      0.00
   -8   10   24     -0.76      0.00
   -6   10   24      4.68      0.00
   -4   10   24      5.63      0.00
   -2   10   24     -2.95      0.00
    0   10   24     -2.17      0.00
    2   10   24      3.41      0.00
    4   10   24     -2.47      0.00
    6   10   24      3.14      0.00
    8   10   24      4.16      0.00
   10   10   24      2.10      0.00
  -15   11   24     -8.85      0.00
  -13   11   24     -5.51      0.00
  -11   11   24     -4.97      0.00
   -9   11   24     -5.69      0.00
   -7   11   24     -5.70      0.00
   -5   11   24     -4.33      0.00
   -3   11   24     -5.58      0.00
   -1   11   24      0.13      0.00
    1   11   24      1.73      0.00
    3   11   24     -1.92      0.00
    5   11   24      6.67      0.00
    7   11   24     -7.76      0.00
    9   11   24      1.15      0.00
  -12   12   24      6.82      0.00
  -10   12   24      6.39      0.00
   -8   12   24      6.58      0.00
   -6   12   24     -0.34      0.00
   -4   12   24      0.81      0.00
   -2   12   24      1.83      0.00
    0   12   24      4.40      0.00
    2   12   24     -5.76      0.00
    4   12   24     -2.12      0.00
    6   12   24     -3.82      0.00
   -7   13   24     -1.13      0.00
   -5   13   24     -1.78      0.00
   -3   13   24     -1.52      0.00
   -1   13   24     -4.72      0.00
    1   13   24     -1.34      0.00
  -23    1   25      5.61      0.00
  -21    1   25     -0.18      0.00
  -19    1   25     -3.53      0.00
  -17    1   25      0.88      0.00
  -15    1   25     -3.05      0.00
  -13    1   25      2.91      0.00
  -11    1   25     -5.97      0.00
   -9    1   25      5.88      0.00
   -7    1   25    -12.19      0.00
   -5    1   25      3.98      0.00
   -3    1   25      4.17      0.00
   -1    1   25     -8.71      0.00
    1    1   25     11.56      0.00
    3    1   25     -6.28      0.00
    5    1   25      4.36      0.00
    7    1   25     -8.93      0.00
    9    1   25     -0.51      0.00
   11    1   25      1.06      0.00
   13    1   25      0.97      0.00
   15    1   25     -1.58      0.00
   17    1   25     -8.92      0.00
  -24    2   25     -1.94      0.00
  -22    2   25     -6.26      0.00
  -20    2   25      2.68      0.00
  -18    2   25     -0.53      0.00
  -16    2   25      1.32      0.00
  -14    2   25      0.45      0.00
  -12    2   25      0.45      0.00
  -10    2   25      8.74      0.00
   -8    2   25      1.11      0.00
   -6    2   25     12.02      0.00
   -4    2   25    -14.23      0.00
   -2    2   25     10.18      0.00
    0    2   25     -6.99      0.00
    2    2   25     -1.52      0.00
    4    2   25      5.29      0.00
    6    2   25      2.70      0.00
    8    2   25      5.35      0.00
   10    2   25     -2.13      0.00
   12    2   25     -3.20      0.00
   14    2   25     -3.28      0.00
   16    2   25     10.31      0.00
   18    2   25      2.40      0.00
  -23    3   25      2.17      0.00
  -21    3   25      2.23      0.00
  -19    3   25      0.11      0.00
  -17    3   25     -0.08      0.00
  -15    3   25      4.26      0.00
  -13    3   25     -0.45      0.00
  -11    3   25     -5.09      0.00
   -9    3   25     -7.14      0.00
   -7    3   25     -0.34      0.00
   -5    3   25      1.53      0.00
   -3    3   25      5.67      0.00
   -1    3   25     -0.15      0.00
    1    3   25      6.86      0.00
    3    3   25      2.46      0.00
    5    3   25     -5.31      0.00
    7    3   25      1.85      0.00
    9    3   25     -2.48      0.00
   11    3   25      4.82      0.00
   13    3   25      1.03      0.00
   15    3   25     -4.30      0.00
   17    3   25     -8.94      0.00
  -22    4   25     -2.23      0.00
  -20    4   25     -1.51      0.00
  -18    4   25     -1.25      0.00
  -16    4   25     -7.18      0.00
  -14    4   25     -3.68      0.00
  -12    4   25      7.00      0.00
  -10    4   25      2.65      0.00
   -8    4   25     11.30      0.00
   -6    4   25    -11.94      0.00
   -4    4   25     11.04      0.00
   -2    4   25    -10.00      0.00
    0    4   25      3.45      0.00
    2    4   25     -5.18      0.00
    4    4   25     -4.61      0.00
    6    4   25      4.64      0.00
    8    4   25      0.35      0.00
   10    4   25     -1.17      0.00
   12    4   25     -7.08      0.00
   14    4   25      1.18      0.00
   16    4   25     -0.05      0.00
  -21    5   25      1.09      0.00
  -19    5   25      2.93      0.00
  -17    5   25      4.76      0.00
  -15    5   25      8.53      0.00
  -13    5   25      0.07      0.00
  -11    5   25     -0.25      0.00
   -9    5   25     -6.77      0.00
   -7    5   25      3.88      0.00
   -5    5   25      0.13      0.00
   -3    5   25     -4.92      0.00
   -1    5   25      8.55      0.00
    1    5   25     -0.81      0.00
    3    5   25     14.83      0.00
    5    5   25      2.44      0.00
    7    5   25     -3.99      0.00
    9    5   25      0.67      0.00
   11    5   25     -1.85      0.00
   13    5   25      2.64      0.00
   15    5   25     -4.35      0.00
  -22    6   25     -4.78      0.00
  -20    6   25    -10.22      0.00
  -18    6   25     -3.97      0.00
  -16    6   25     -4.14      0.00
  -14    6   25     -3.16      0.00
  -12    6   25     -2.92      0.00
  -10    6   25      6.16      0.00
   -8    6   25     -3.12      0.00
   -6    6   25      7.15      0.00
   -4    6   25      1.12      0.00
   -2    6   25      2.84      0.00
    0    6   25     -7.42      0.00
    2    6   25     -4.50      0.00
    4    6   25     -5.43      0.00
    6    6   25      1.52      0.00
    8    6   25      5.55      0.00
   10    6   25      0.76      0.00
   12    6   25      0.69      0.00
   14    6   25      1.46      0.00
  -21    7   25     11.22      0.00
  -19    7   25      9.16      0.00
  -17    7   25      7.39      0.00
  -15    7   25     -2.02      0.00
  -13    7   25      4.92      0.00
  -11    7   25      0.81      0.00
   -9    7   25      3.00      0.00
   -7    7   25     -2.39      0.00
   -5    7   25     -5.83      0.00
   -3    7   25     -0.90      0.00
   -1    7   25      5.84      0.00
    1    7   25      8.29      0.00
    3    7   25      1.46      0.00
    5    7   25      6.84      0.00
    7    7   25     -5.91      0.00
    9    7   25     -5.58      0.00
   11    7   25      1.65      0.00
   13    7   25     -8.90      0.00
   15    7   25     -4.98      0.00
  -20    8   25     -4.91      0.00
  -18    8   25    -12.28      0.00
  -16    8   25     -4.22      0.00
  -14    8   25     -1.68      0.00
  -12    8   25      1.21      0.00
  -10    8   25     -2.62      0.00
   -8    8   25     -0.77      0.00
   -6    8   25      1.97      0.00
   -4    8   25     -1.67      0.00
   -2    8   25     -1.04      0.00
    0    8   25     -2.89      0.00
    2    8   25     -7.01      0.00
    4    8   25      2.54      0.00
    6    8   25      0.91      0.00
    8    8   25      4.91      0.00
   10    8   25      0.20      0.00
   12    8   25      4.87      0.00
  -17    9   25      6.60      0.00
  -15    9   25      9.67      0.00
  -13    9   25     -1.49      0.00
  -11    9   25     -0.96      0.00
   -9    9   25      4.48      0.00
   -7    9   25      1.62      0.00
   -5    9   25      6.25      0.00
   -3    9   25      2.45      0.00
   -1    9   25     -4.21      0.00
    1    9   25      6.33      0.00
    3    9   25      1.79      0.00
    5    9   25     -6.81      0.00
    7    9   25      3.65      0.00
    9    9   25     -0.63      0.00
   11    9   25     -7.42      0.00
  -16   10   25     -5.51      0.00
  -14   10   25     -0.51      0.00
  -12   10   25      0.20      0.00
  -10   10   25     -3.81      0.00
   -8   10   25     -3.32      0.00
   -6   10   25     -5.14      0.00
   -4   10   25     -0.92      0.00
   -2   10   25     -1.42      0.00
    0   10   25     -1.44      0.00
    2   10   25      3.45      0.00
    4   10   25      1.32      0.00
    6   10   25      4.74      0.00
    8   10   25     -6.42      0.00
   10   10   25      4.14      0.00
  -13   11   25      1.89      0.00
  -11   11   25      5.59      0.00
   -9   11   25      3.78      0.00
   -7   11   25      4.66      0.00
   -5   11   25     -2.67      0.00
   -3   11   25      1.05      0.00
   -1   11   25      4.41      0.00
    1   11   25     -0.49      0.00
    3   11   25     -6.15      0.00
    5   11   25     -2.25      0.00
    7   11   25     -4.99      0.00
  -12   12   25     -1.40      0.00
  -10   12   25      0.20      0.00
   -8   12   25     -2.14      0.00
   -6   12   25      0.65      0.00
   -4   12   25      0.99      0.00
   -2   12   25     -0.93      0.00
    0   12   25     -2.89      0.00
    2   12   25     -0.28      0.00
    4   12   25      5.94      0.00
   -5   13   25      3.38      0.00
   -3   13   25     -1.04      0.00
   -1   13   25      2.16      0.00
  -24    0   26     -2.81      0.00
  -22    0   26      6.93      0.00
  -20    0   26     -5.86      0.00
  -18    0   26     -3.70      0.00
  -16    0   26      5.59      0.00
  -14    0   26     -2.81      0.00
  -12    0   26      6.07      0.00
  -10    0   26    -10.85      0.00
   -8    0   26      6.06      0.00
   -6    0   26    -11.85      0.00
   -4    0   26      9.74      0.00
   -2    0   26     -1.02      0.00
    0    0   26     -3.41      0.00
    2    0   26     20.82      0.00
    4    0   26      0.96      0.00
    6    0   26      6.14      0.00
    8    0   26    -14.52      0.00
   10    0   26    -11.91      0.00
   12    0   26     -3.41      0.00
   14    0   26     -7.09      0.00
   16    0   26     -4.40      0.00
  -23    1   26     -1.33      0.00
  -21    1   26     -1.07      0.00
  -19    1   26      5.41      0.00
  -17    1   26     -1.67      0.00
  -15    1   26     -1.88      0.00
  -13    1   26     -0.97      0.00
  -11    1   26      0.00      0.00
   -9    1   26      4.42      0.00
   -7    1   26     -1.84      0.00
   -5    1   26      1.12      0.00
   -3    1   26     -8.38      0.00
   -1    1   26      5.52      0.00
    1    1   26    -13.34      0.00
    3    1   26     -7.95      0.00
    5    1   26     -2.99      0.00
    7    1   26      1.83      0.00
    9    1   26     10.01      0.00
   11    1   26      8.31      0.00
   13    1   26      2.09      0.00
   15    1   26      0.35      0.00
   17    1   26      3.24      0.00
  -22    2   26     -3.82      0.00
  -20    2   26      0.98      0.00
  -18    2   26      0.44      0.00
  -16    2   26     -0.51      0.00
  -14    2   26      5.66      0.00
  -12    2   26     -3.69      0.00
  -10    2   26      2.00      0.00
   -8    2   26     -7.18      0.00
   -6    2   26      7.32      0.00
   -4    2   26     -5.70      0.00
   -2    2   26      1.38      0.00
    0    2   26      4.05      0.00
    2    2   26      2.98      0.00
    4    2   26     11.45      0.00
    6    2   26     -0.94      0.00
    8    2   26      2.60      0.00
   10    2   26     -7.93      0.00
   12    2   26     -6.73      0.00
   14    2   26      0.19      0.00
   16    2   26     -0.32      0.00
  -23    3   26      0.17      0.00
  -21    3   26      4.09      0.00
  -19    3   26     -2.01      0.00
  -17    3   26      2.67      0.00
  -15    3   26     -3.97      0.00
  -13    3   26     -2.38      0.00
  -11    3   26      2.72      0.00
   -9    3   26     -5.51      0.00
   -7    3   26      3.98      0.00
   -5    3   26     -8.90      0.00
   -3    3   26     13.99      0.00
   -1    3   26    -13.61      0.00
    1    3   26      6.93      0.00
    3    3   26     -8.82      0.00
    5    3   26     -9.44      0.00
    7    3   26      0.32      0.00
    9    3   26      2.30      0.00
   11    3   26      1.91      0.00
   13    3   26      1.55      0.00
   15    3   26     -0.32      0.00
   17    3   26     -8.55      0.00
  -22    4   26      0.55      0.00
  -20    4   26     -1.92      0.00
  -18    4   26     -0.34      0.00
  -16    4   26     -0.07      0.00
  -14    4   26      2.55      0.00
  -12    4   26     -0.66      0.00
  -10    4   26      0.99      0.00
   -8    4   26     -0.73      0.00
   -6    4   26     -1.84      0.00
   -4    4   26     -5.91      0.00
   -2    4   26     -6.38      0.00
    0    4   26      4.66      0.00
    2    4   26     -3.50      0.00
    4    4   26      8.69      0.00
    6    4   26      5.11      0.00
    8    4   26     -4.08      0.00
   10    4   26      1.29      0.00
   12    4   26     -4.61      0.00
   14    4   26     -1.12      0.00
   16    4   26      5.64      0.00
  -21    5   26      0.47      0.00
  -19    5   26     -1.28      0.00
  -17    5   26      3.32      0.00
  -15    5   26      3.98      0.00
  -13    5   26     -0.88      0.00
  -11    5   26     -4.49      0.00
   -9    5   26      3.00      0.00
   -7    5   26     -5.55      0.00
   -5    5   26     12.88      0.00
   -3    5   26     -5.40      0.00
   -1    5   26      4.45      0.00
    1    5   26     -4.43      0.00
    3    5   26     -0.50      0.00
    5    5   26     -0.21      0.00
    7    5   26      1.33      0.00
    9    5   26     -0.48      0.00
   11    5   26      4.54      0.00
   13    5   26      6.15      0.00
   15    5   26     -2.89      0.00
  -20    6   26      4.19      0.00
  -18    6   26     -1.95      0.00
  -16    6   26     -2.85      0.00
  -14    6   26     -7.25      0.00
  -12    6   26      3.07      0.00
  -10    6   26     -0.11      0.00
   -8    6   26      1.56      0.00
   -6    6   26     -9.77      0.00
   -4    6   26     -1.39      0.00
   -2    6   26      3.47      0.00
    0    6   26     -0.53      0.00
    2    6   26      3.58      0.00
    4    6   26     -6.69      0.00
    6    6   26     -1.21      0.00
    8    6   26     -1.04      0.00
   10    6   26     -4.17      0.00
   12    6   26     -2.64      0.00
   14    6   26     -4.70      0.00
  -19    7   26      7.64      0.00
  -17    7   26     -1.36      0.00
  -15    7   26      4.16      0.00
  -13    7   26      3.55      0.00
  -11    7   26      0.15      0.00
   -9    7   26     -4.49      0.00
   -7    7   26      4.79      0.00
   -5    7   26     -2.51      0.00
   -3    7   26     -2.71      0.00
   -1    7   26     -3.68      0.00
    1    7   26     -4.35      0.00
    3    7   26      1.62      0.00
    5    7   26      6.34      0.00
    7    7   26      0.45      0.00
    9    7   26      4.89      0.00
   11    7   26      4.10      0.00
   13    7   26      3.63      0.00
  -18    8   26     -3.13      0.00
  -16    8   26     -2.55      0.00
  -14    8   26     -0.51      0.00
  -12    8   26     -3.47      0.00
  -10    8   26     -0.43      0.00
   -8    8   26     -1.71      0.00
   -6    8   26      2.71      0.00
   -4    8   26      3.34      0.00
   -2    8   26      1.80      0.00
    0    8   26      1.84      0.00
    2    8   26      5.15      0.00
    4    8   26     -5.06      0.00
    6    8   26     -6.13      0.00
    8    8   26      0.80      0.00
   10    8   26     -6.25      0.00
   12    8   26     -5.91      0.00
  -17    9   26     10.64      0.00
  -15    9   26      3.83      0.00
  -13    9   26      2.93      0.00
  -11    9   26     -0.38      0.00
   -9    9   26      0.53      0.00
   -7    9   26      0.76      0.00
   -5    9   26     -1.25      0.00
   -3    9   26      1.61      0.00
   -1    9   26     -3.66      0.00
    1    9   26     -3.76      0.00
    3    9   26      2.37      0.00
    5    9   26      0.30      0.00
    7    9   26      3.43      0.00
    9    9   26      2.07      0.00
   11    9   26      8.45      0.00
  -16   10   26     -9.96      0.00
  -14   10   26     -6.69      0.00
  -12   10   26     -1.39      0.00
  -10   10   26      1.20      0.00
   -8   10   26     -2.50      0.00
   -6   10   26     -3.82      0.00
   -4   10   26     -5.31      0.00
   -2   10   26      3.57      0.00
    0   10   26      5.96      0.00
    2   10   26     -3.55      0.00
    4   10   26      1.16      0.00
    6   10   26     -1.00      0.00
    8   10   26     -8.91      0.00
  -13   11   26      3.51      0.00
  -11   11   26      3.46      0.00
   -9   11   26      5.96      0.00
   -7   11   26      3.37      0.00
   -5   11   26      6.24      0.00
   -3   11   26      1.22      0.00
   -1   11   26     -0.37      0.00
    1   11   26      0.93      0.00
    3   11   26     -4.28      0.00
    5   11   26      1.45      0.00
    7   11   26      2.85      0.00
  -10   12   26     -8.19      0.00
   -8   12   26     -4.87      0.00
   -6   12   26     -1.79      0.00
   -4   12   26      1.40      0.00
   -2   12   26     -3.36      0.00
    0   12   26     -0.91      0.00
    2   12   26      1.22      0.00
    4   12   26      4.04      0.00
  -23    1   27      1.33      0.00
  -21    1   27     -5.41      0.00
  -19    1   27      6.87      0.00
  -17    1   27      0.31      0.00
  -15    1   27     -3.26      0.00
  -13    1   27      5.96      0.00
  -11    1   27     -5.54      0.00
   -9    1   27     13.47      0.00
   -7    1   27     -5.62      0.00
   -5    1   27      6.70      0.00
   -3    1   27     -9.60      0.00
   -1    1   27      3.81      0.00
    1    1   27     -0.01      0.00
    3    1   27     -6.32      0.00
    5    1   27      6.37      0.00
    7    1   27     -1.74      0.00
    9    1   27      6.95      0.00
   11    1   27     -1.80      0.00
   13    1   27     -6.44      0.00
   15    1   27      6.33      0.00
  -22    2   27      3.77      0.00
  -20    2   27      1.06      0.00
  -18    2   27     -6.06      0.00
  -16    2   27      3.20      0.00
  -14    2   27     -2.42      0.00
  -12    2   27     -2.67      0.00
  -10    2   27     -5.91      0.00
   -8    2   27    -12.39      0.00
   -6    2   27      2.63      0.00
   -4    2   27     -1.68      0.00
   -2    2   27      9.63      0.00
    0    2   27    -10.68      0.00
    2    2   27     11.59      0.00
    4    2   27     -7.46      0.00
    6    2   27     -4.95      0.00
    8    2   27     -2.10      0.00
   10    2   27      0.37      0.00
   12    2   27      3.62      0.00
   14    2   27      3.13      0.00
   16    2   27     -3.42      0.00
  -23    3   27     -5.29      0.00
  -21    3   27      0.80      0.00
  -19    3   27      0.01      0.00
  -17    3   27      0.94      0.00
  -15    3   27     -0.37      0.00
  -13    3   27      0.10      0.00
  -11    3   27      6.12      0.00
   -9    3   27      6.18      0.00
   -7    3   27      7.62      0.00
   -5    3   27     -5.81      0.00
   -3    3   27     -1.96      0.00
   -1    3   27     -5.65      0.00
    1    3   27     -0.77      0.00
    3    3   27     -1.38      0.00
    5    3   27      2.12      0.00
    7    3   27      4.07      0.00
    9    3   27     -2.56      0.00
   11    3   27     -1.62      0.00
   13    3   27     -2.96      0.00
   15    3   27      0.94      0.00
  -22    4   27      2.97      0.00
  -20    4   27     -0.46      0.00
  -18    4   27      1.09      0.00
  -16    4   27      0.40      0.00
  -14    4   27      3.20      0.00
  -12    4   27     -4.91      0.00
  -10    4   27    -10.86      0.00
   -8    4   27     -3.19      0.00
   -6    4   27     -9.11      0.00
   -4    4   27      8.86      0.00
   -2    4   27     -7.24      0.00
    0    4   27     10.29      0.00
    2    4   27     -6.78      0.00
    4    4   27      1.20      0.00
    6    4   27     -2.95      0.00
    8    4   27     -1.46      0.00
   10    4   27     -0.84      0.00
   12    4   27      8.23      0.00
   14    4   27      2.24      0.00
  -21    5   27     -3.01      0.00
  -19    5   27      0.98      0.00
  -17    5   27     -2.64      0.00
  -15    5   27     -2.64      0.00
  -13    5   27     -4.57      0.00
  -11    5   27      8.08      0.00
   -9    5   27      3.72      0.00
   -7    5   27      4.20      0.00
   -5    5   27     -1.58      0.00
   -3    5   27      3.12      0.00
   -1    5   27     -2.38      0.00
    1    5   27     -7.01      0.00
[truncated: 76,929 more chars]
